# Supplementary material for: Lipocalin 2 regulates mitochondrial phospholipidome remodeling, dynamics, and function in brown adipose tissue in male mice
Source: Nat Commun. 2023 Oct 23;14:6729. doi: 10.1038/s41467-023-42473-2 (PMC10593768; doi:10.1038/s41467-023-42473-2)
Supplement: Supplementary file 4 — Supplementary Data 1 [file 41467_2023_42473_MOESM4_ESM.xlsx]

## Sheet: Supplementary Data 1 Lipidomics
Supplementary Data 1 Lipidomics
			#01	#02	#03	#04	#05	#06	#07	#08	#09	#10	#11	#12	#13	#14	#15	#16	#17	#18
			LCN2 KO mice treated with CL	LCN2 KO mice treated with CL	LCN2 KO mice treated with CL	LCN2 KO mice treated with CL	LCN2 KO mice treated with CL	WT mice treated with CL	WT mice treated with CL	WT mice treated with CL	WT mice treated with CL	WT mice treated with CL	LCN2 KO mice treated with Saline	LCN2 KO mice treated with Saline	LCN2 KO mice treated with Saline	LCN2 KO mice treated with Saline	WT mice treated with Saline	WT mice treated with Saline	WT mice treated with Saline	WT mice treated with Saline
Phosphatidylcholine (PC) (nmol/mg protein)	m/z	Mass	#01	#02	#03	#04	#05	#06	#07	#08	#09	#10	#11	#12	#13	#14	#15	#16	#17	#18
D14:0-16:1	710.531	703.531	0.0105007	0.101032	0.0329901	0.137068	0.00126912	0.112532	0.0105198	0.0222623	0	0.0456448	0.0474085	0.0483567	0.130584	0.0284347	0.174642	0.0450482	0.0939412	0.0842168
D14:0-16:0	712.547	705.547	0.217618	0.424822	0.428181	0.689495	0.262039	0.640165	0.318709	0.345738	0.287446	0.456923	0.423946	0.436529	0.406804	0.447467	0.764603	0.348572	0.550339	0.509253
A16:0-16:0	726.599	719.599	0.0900739	0.153743	0.271375	0.244822	0.273568	0.208318	0.20907	0.159266	0.309439	0.24055	0.277687	0.30018	0.387341	0.156005	0.195031	0.335499	0.230773	0.235863
D16:1-16:1/D14:1-18:1	736.547	729.547	0.569943	1.04619	1.11581	1.31216	0.691318	1.18438	0.744377	0.80024	0.812448	1.00339	1.08441	0.898224	1.09566	1.09155	1.28277	1.17622	1.32739	1.18032
D16:1-16:0/D14:1-18:0	738.563	731.563	0.866207	2.04107	1.92776	2.40582	1.20361	2.46599	1.44871	1.52789	1.11416	1.6599	2.19084	2.4573	3.00877	2.06956	5.0272	2.71253	3.02257	2.83752
D16:0-16:0	740.578	733.578	1.95669	2.61426	2.72527	3.42238	2.03852	3.46741	2.46458	3.1149	2.47469	2.76495	3.71388	2.70293	3.23435	2.88976	4.1391	2.70107	3.19102	3.38552
P16:0-18:1/P18:1-16:0	750.599	743.599	0.458194	0.409044	0.504141	0.567262	0.707714	0.327622	0.503185	0.330919	0.632456	0.675866	0.536306	0.636339	0.694722	0.542322	0.863465	0.75367	0.702781	0.494271
P16:0-18:0/P18:0-16:0/A18:1-16:0/A16:0-18:1	752.615	745.615	0.316268	0.237062	0.431726	0.368906	0.369062	0.130582	0.238913	0.264547	0.300778	0.356589	0.265422	0.28424	0.38669	0.396423	0.284958	0.419787	0.300812	0.299428
D14:1-20:3/D16:2-18:2/D14:0-20:4	760.547	753.547	0.101479	0.127209	0.2706	0.267738	0.136532	0.266984	0.13996	0.0634295	0.14939	0.186185	0.0981194	0.0901662	0.0905255	0.103238	0.112144	0.0717278	0.0730935	0.158882
D16:1-18:2	762.563	755.563	1.88905	3.10343	3.48804	3.98705	2.57646	3.72261	2.51275	2.53257	2.43334	2.91162	3.66604	3.87661	4.15298	3.39843	4.94523	3.93096	4.77304	4.66308
D16:0-18:2	764.578	757.578	25.6817	33.4159	34.5091	37.4107	33.022	30.6905	31.3197	33.8679	32.0157	27.9352	46.3448	37.5776	44.9083	40.2045	42.7451	42.3865	42.9025	41.9332
D16:0-18:1	766.594	759.594	7.18094	11.803	10.4521	12.3951	9.12968	11.8521	10.4539	9.26118	8.66658	9.16335	14.4973	14.6414	18.3625	13.9467	20.6504	14.0891	17.3353	17.4174
D16:0-18:0	768.609	761.609	0.318262	0.441326	0.390824	0.561527	0.321759	0.533155	0.450536	0.612763	0.42925	0.492288	0.709729	0.518917	0.581263	0.515274	0.744033	0.445935	0.472527	0.665557
P18:1-18:1	776.615	769.615	0.125572	0.203901	0.223539	0.279332	0.175713	0.186334	0.167801	0.0899359	0.144887	0.167169	0.328162	0.25279	0.257418	0.387917	0.22775	0.386064	0.274975	0.243909
P18:0-18:1/P18:1-18:0	778.63	771.63	0.717074	0.589294	0.666456	0.646578	0.822013	0.506738	0.563152	0.616345	0.605484	0.535359	0.68995	0.910958	0.672561	0.943383	0.612983	0.575482	0.731297	0.647014
A18:0-18:1/P18:0-18:0	780.646	773.646	1.10585	0.766617	0.974905	0.840503	0.791233	1.05527	0.777318	0.486516	0.814561	0.724638	0.730305	0.967283	1.52762	0.948094	1.36436	0.737759	0.974161	1.17411
D18:2-18:3/D16:1-20:4	786.563	779.563	0.835486	1.07481	1.60026	1.37732	1.16693	1.53657	0.994418	0.967992	1.09991	1.09284	0.932333	0.882431	1.01141	0.884207	0.921906	0.819081	0.972134	1.1843
D18:2-18:2/D16:0-20:4	788.578	781.578	15.0821	17.6669	22.2589	22.2451	19.9034	19.1944	19.4278	19.8602	18.7876	16.5067	18.51	13.5382	16.3612	17.2994	14.502	13.3032	16.3846	18.9466
D18:1-18:2/D16:0-20:3	790.594	783.594	10.1343	14.4598	16.617	17.5956	14.8044	15.8764	14.0607	12.6622	13.4458	13.6541	18.8554	16.0723	18.2711	17.9739	19.273	17.779	20.7163	24.4708
D18:0-18:2/D18:1-18:1	792.609	785.609	44.1519	54.6787	38.9963	44.6843	51.158	35.5955	49.9896	56.9718	53.802	36.5641	49.5048	36.806	39.1741	43.8424	33.5124	32.3288	32.5335	32.3103
D18:0-18:1	794.625	787.625	3.51007	4.93933	4.17774	4.40031	4.83385	4.53562	5.083	4.95222	4.54328	3.60391	5.53363	5.32326	6.37189	5.74091	6.06045	3.83493	5.16813	5.30674
P18:0-20:1/P16:0-22:1	806.661	799.661	1.03712	1.08356	1.02938	1.04931	0.990214	0.851167	0.802123	0.710267	0.863623	0.676251	0.889076	0.850682	0.999266	1.17402	1.13112	1.10639	0.87799	0.922261
D18:2-20:5	810.563	803.563	0.246415	0.268844	0.548343	0.472583	0.336057	0.587739	0.321768	0.338074	0.26889	0.288886	0.221098	0.202262	0.28078	0.261969	0.327348	0.190151	0.270649	0.4133
D16:0-22:6/D18:2-20:4	812.578	805.578	6.2746	5.80347	10.0293	8.87677	6.94182	9.32384	7.48222	7.85259	6.81893	6.77007	4.86932	3.8071	4.69794	4.65568	4.53596	3.76147	5.01373	6.04713
D18:1-20:4/D16:0-22:5	814.594	807.594	1.99503	2.46767	3.53171	3.53701	2.48734	3.50081	2.5904	2.64309	2.40994	2.69995	1.9106	1.558	1.86731	2.17818	2.14172	1.70379	2.0283	2.59363
D18:2-20:2/D18:0-20:4	816.609	809.609	12.827	11.8914	13.4573	15.2583	13.329	14.4794	15.3448	14.1305	13.6783	11.8287	6.47558	4.76248	5.10702	7.16569	4.61197	3.87216	4.37874	5.12246
D18:0-20:3	818.625	811.625	1.81215	2.21006	2.17823	2.20606	2.07521	1.96807	2.04595	2.05933	2.12448	1.65086	1.52702	1.14151	1.2902	1.45972	1.28332	1.31284	1.202	1.44603
D18:0-20:2/P18:2-22:6	820.641	813.641	0.691627	1.02215	0.794002	1.08221	0.821118	0.845652	0.779857	0.993724	1.09269	0.785361	0.631668	0.555743	0.488822	0.610148	0.544661	0.473881	0.495602	0.453487
D18:0-20:1/P18:1-22:6	822.656	815.656	0.0750477	0.13366	0.091975	0.102293	0.0932396	0.0450808	0.0753382	0.0836692	0.100752	0.0568325	0.0267551	0.0629072	0.0552908	0.116914	0.0443925	0.0932393	0.0338744	0
D18:2-22:6	836.578	829.578	2.35874	1.79362	3.21852	2.91063	2.45475	3.11216	2.46764	2.12152	2.17963	1.93005	1.85186	1.67046	1.97138	1.92147	1.36451	1.2126	1.80846	2.308
D18:1-22:6/D18:2-22:5	838.594	831.594	0.577078	0.475286	0.915407	0.957521	0.550323	0.927063	0.643827	0.675818	0.596108	0.580565	0.620781	0.577959	0.666914	0.582305	0.633772	0.527305	0.718565	0.941333
D18:0-22:6	840.609	833.609	2.9924	2.32815	2.96254	3.37348	2.82171	3.51293	3.34625	2.86602	2.99786	2.43062	1.953	1.5296	1.81818	1.84219	1.39559	1.24404	1.4302	1.69353
D18:0-22:5	842.625	835.625	0.345973	0.27198	0.294325	0.395574	0.317658	0.357117	0.398418	0.330674	0.335091	0.312015	0.273873	0.254453	0.286304	0.2318	0.210905	0.131507	0.12829	0.206169
D18:0-22:4/D20:0-20:4/D20:2-20:2	844.641	837.641	0.102579	0.11824	0.1243	0.166123	0.104604	0.142979	0.12306	0.133833	0.142389	0.0645348	0.0519156	0.0744921	0.012226	0.0700427	0.00855356	0.0111987	0.00995147	0.00822836
		Sum	146.655	180.166	181.238	196.227	177.712	173.743	178.3	184.45	176.478	150.816	190.243	156.27	180.629	176.08	176.637	154.821	171.128	180.304
Lyso Phosphatidylcholine (LPC) (nmol/mg protein)	m/z	Mass	#01	#02	#03	#04	#05	#06	#07	#08	#09	#10	#11	#12	#13	#14	#15	#16	#17	#18
16:01:00	500.332	493.332	0.170041	0.327511	0.403952	0.370263	0.238892	0.610505	0.290123	0.209001	0.260595	0.451449	0.343548	0.374095	0.575141	0.318084	0.720562	0.279435	0.687632	0.706497
16:0	502.348	495.348	4.58402	5.09005	6.17608	5.48928	6.10107	6.84667	6.53234	5.16571	5.52049	6.71131	7.19228	6.75439	9.58458	5.15287	8.41197	5.79491	9.49717	8.5392
18:2	526.348	519.348	3.81313	4.3703	5.49744	5.13427	6.81305	6.30456	5.79884	5.30161	6.66367	7.17475	6.99754	5.83511	8.51139	6.02889	5.37363	4.52395	9.53468	8.4036
18:1	528.364	521.364	1.13579	1.38969	1.83881	1.87504	1.80653	2.43796	1.84725	1.53079	1.72456	2.38795	2.31334	2.21131	3.43883	2.21922	2.71606	2.01283	3.88906	3.47758
18:0	530.379	523.379	7.5396	7.85516	6.81428	6.16071	9.10476	7.15993	9.92781	8.13056	9.27358	8.79176	7.27636	6.30475	8.16606	5.48104	6.42874	4.60258	7.06393	6.66929
20:4	550.348	543.348	0.562864	0.556376	0.849596	0.893479	0.894915	1.27843	0.989849	0.83553	1.01227	1.14864	0.545122	0.450188	0.707733	0.692502	0.374536	0.309266	0.716067	0.782602
20:3	552.364	545.364	0.119146	0.0611607	0.172852	0.12682	0.143153	0.181135	0.195355	0.108551	0.169866	0.210533	0.136128	0.0962567	0.155347	0.103949	0.0889412	0.0761057	0.141572	0.165912
22:6	574.348	567.348	0.273582	0.227806	0.483466	0.434062	0.430188	0.652545	0.483279	0.45134	0.441526	0.555791	0.361717	0.335731	0.518056	0.351843	0.248981	0.230237	0.568887	0.541235
22:5	576.364	569.364	0.0213059	0.0148709	0.0257497	0.0309811	0.0315816	0.0617042	0.0377847	0.03429	0.0242187	0.0321426	0.0445431	0.0209433	0.0502619	0.027191	0.0404048	0.0231585	0.0608555	0.0437292
		Sum	18.2195	19.8929	22.2622	20.5149	25.5641	25.5334	26.1026	21.7674	25.0908	27.4643	25.2106	22.3828	31.7074	20.3756	24.4038	17.8525	32.1599	29.3296
Phosphatidylethanolamine (PE) (nmol/mg protein)	m/z	Mass	#01	#02	#03	#04	#05	#06	#07	#08	#09	#10	#11	#12	#13	#14	#15	#16	#17	#18
P16:0-18:2	920.581	699.581	0.654796	1.2912	1.37914	0.709906	1.12993	0.904567	0.772592	0.541582	0.823392	0.674639	1.66502	1.65679	2.42937	1.10933	3.39476	1.86681	1.88407	1.71883
P18:1-16:0/P16:0-18:1	922.596	701.596	0.265495	0.496947	0.631744	0.293836	0.415065	0.637188	0.23736	0.280675	0.318795	0.258697	0.267968	0.364625	0.729171	0.237318	0.620124	0.121763	0.223326	0.204603
D16:1-18:2	934.56	713.56	2.46687	5.65737	4.4755	3.97536	3.37841	4.43364	3.22058	2.85825	3.35486	3.71342	4.29053	4.52029	4.61719	4.26119	6.27693	4.15186	4.94321	4.42144
D16:0-18:2/D16:1-18:1	936.575	715.575	5.96989	8.89158	7.1664	6.24499	9.13096	6.5666	7.77386	6.5512	7.67642	6.43851	12.9244	12.521	13.9635	11.6788	13.8445	11.3229	13.866	12.5164
P16:0-20:4	944.581	723.581	4.10148	6.25371	6.85649	4.09671	5.74042	4.37735	4.67077	3.43793	4.27888	3.9179	5.6391	4.50186	6.5446	4.14461	9.39811	5.1668	5.09155	5.21009
P18:1-18:1/P18:0-18:2/P16:0-20:2	948.612	727.612	1.06364	1.3578	1.73727	0.736122	1.24845	1.0643	0.780534	0.641597	0.9753	0.750866	0.733303	1.23131	2.15771	0.922997	1.45373	1.4964	1.1606	0.4714
P18:0-18:1/P16:0-20:1	950.627	729.627	0.445902	0.501609	0.765894	0.113697	0.174543	0.61791	0.209576	0.129203	0.289242	0.259493	0.0953233	0.364452	0.748583	0.241477	0.307358	0.37333	0.0466935	0.0820447
D16:1-20:4	958.56	737.56	3.07289	5.80687	6.32254	4.97042	4.11368	5.60376	4.16548	3.80848	4.20536	4.55573	2.84893	2.52148	2.68036	3.08222	3.56621	2.22367	2.78493	2.9621
D16:0-20:4/D18:2-18:2	960.575	739.575	13.6853	20.5583	18.3672	15.3847	19.12	16.6807	17.4255	15.6039	17.4502	15.7665	23.2504	19.4013	22.2366	24.5254	23.298	17.2535	21.74	20.8391
D18:1-18:2/D16:0-20:3	962.591	741.591	13.8912	15.5973	12.5011	13.1426	14.877	10.9385	11.8876	11.5097	16.9471	12.7702	16.0277	14.6239	15.767	15.0744	16.0869	13.6771	15.7129	16.2435
D18:0-18:2/D18:1-18:1/D16:0-20:2	964.607	743.607	11.2657	10.7559	9.61718	8.79238	15.3845	6.96576	11.2221	11.153	11.5243	8.06927	7.95328	7.85677	10.8218	6.34368	7.38749	6.05125	7.0515	8.73579
P16:0-22:6/D18:0-18:0/P18:2-20:4	968.581	747.581	3.13718	3.86617	5.06969	3.02165	3.89411	3.20768	3.34796	2.51237	3.02477	2.5205	3.96733	3.26871	4.53975	2.40243	5.82817	3.6364	3.85447	3.92642
P18:1-20:4/P16:0-22:5	970.596	749.596	0.746438	0.482784	0.473276	0.317197	0.24792	0.74618	0.29798	0.344611	0.621711	0.365781	0.375561	0.379068	0.585563	0.761911	0.95536	0.317806	0.509539	0.269538
P18:0-20:4/P16:0-22:4/P18:1-20:3	972.612	751.612	1.7987	2.34977	2.66914	1.73228	2.18846	1.56047	1.88575	1.52519	1.88286	1.67341	1.86171	1.70089	2.74303	1.57056	3.21297	2.05094	1.81233	1.17848
D16:1-22:6	982.56	761.56	1.73068	2.35474	2.73793	2.15566	1.88726	2.53037	2.05007	1.65473	1.92152	1.90099	1.65261	1.58976	1.79216	1.59106	2.17935	1.5595	1.70668	1.92056
D16:0-22:6	984.575	763.575	14.1986	15.1986	17.2463	13.7957	16.166	14.8953	16.3339	13.457	14.5119	13.7361	18.1837	15.2761	17.1876	16.2294	17.8376	15.2302	16.5551	17.0444
D18:1-20:4D/16:0-22:5	986.591	765.591	23.0067	28.1281	27.4751	26.4717	24.9462	27.9968	24.2846	23.9771	29.0085	26.6846	17.0852	13.6685	16.081	24.5485	17.7646	11.4691	14.6742	17.0606
D18:0-20:4/D16:0-22:4	988.607	767.607	47.3506	54.0097	48.8131	51.7636	49.1563	46.0918	52.1012	49.8068	53.4604	50.4269	39.2555	36.9822	40.17	48.7734	33.4278	30.5749	34.1409	33.4938
P18:1-22:6/D18:0-20:1	994.596	773.596	0.332575	0.542082	0.801719	0.448432	0.463935	0.300914	0.394434	0.342796	0.241177	0.311479	0.526236	0.397728	0.682587	0.0812929	0.79287	0.40543	0.503278	0.563662
P18:0-22:6/P18:1-22:5/D18:0-20:0	996.612	775.612	1.08801	1.14227	1.5616	0.904317	1.22393	0.929968	1.03689	0.764253	1.11904	0.834309	0.99075	0.989081	1.56246	0.817922	1.63863	1.30462	1.13277	0.707615
D18:2-22:6	1008.58	787.575	2.109	2.02562	2.39239	2.08765	2.27844	2.19923	2.39444	2.09981	2.17011	1.89194	2.1711	1.89008	2.27542	1.53573	1.91843	1.69839	1.96696	2.25463
D18:1-22:6	1010.59	789.591	10.4808	10.0471	10.9592	10.8867	10.421	10.7071	11.4164	9.06176	10.6586	9.63955	9.36948	8.6121	10.0735	8.8017	9.28488	8.87807	8.85256	10.6123
D18:0-22:6/D18:1-22:5	1012.61	791.607	13.4546	10.109	10.5681	12.0717	12.7586	9.85073	13.0358	12.0417	11.4077	9.92785	10.2117	10.9379	13.0572	9.77854	9.12405	9.18072	9.09122	10.928
		Sum	176.317	207.425	200.588	184.117	200.345	179.807	190.945	174.104	197.872	177.089	181.347	165.256	193.446	188.514	189.599	150.011	169.305	173.365
Lyso-Phosphatidylethanolamine (LPE) (nmol/mg protein)	m/z	Mass	#01	#02	#03	#04	#05	#06	#07	#08	#09	#10	#11	#12	#13	#14	#15	#16	#17	#18
16:01:00	458.286	451.286	0.434214	0.982957	0.916292	1.012	0.736823	1.013	0.793646	0.672962	0.804898	1.22903	0.797688	0.739876	1.07984	0.709803	1.2218	0.547256	1.25649	1.09602
16:0	460.302	453.302	1.16934	1.92751	1.71852	1.70678	2.04026	1.83082	1.99587	1.69057	2.04118	2.88162	2.99525	2.39379	3.57491	2.10307	3.18977	1.79747	3.8701	3.41329
P18:1	470.323	463.323	0.207292	0.225864	0.298546	0.561663	0.231225	0.250868	0.222002	0.213319	0.263153	0.386701	0.331187	0.318765	0.462602	0.289676	0.477902	0.325888	0.4731	0.506533
P18:0	472.338	465.338	0.303394	0.338338	0.406991	0.603181	0.409212	0.412277	0.410865	0.435826	0.50904	0.761178	0.522949	0.546873	0.812933	0.454018	0.605773	0.668156	0.70382	0.528886
18:2	484.302	477.302	2.91541	4.51994	3.68691	4.31204	4.6266	3.22134	3.84125	3.47546	4.47818	4.90363	4.61113	5.20306	5.18572	3.69192	4.34304	3.70589	5.3859	4.32182
18:1	486.318	479.318	2.42362	3.61195	3.41283	3.57943	3.5206	3.52794	4.01375	3.51425	4.33428	5.65902	4.00719	3.19636	4.74333	3.01813	3.96468	2.56555	5.23316	4.56178
18:0	488.333	481.333	2.47384	3.22423	3.05425	3.55458	3.97324	3.05925	4.13885	3.83862	4.52517	6.04249	3.7389	2.85644	4.37674	2.70348	2.73255	1.98708	4.24674	3.99171
20:4	508.302	501.302	6.63465	9.21269	8.49895	9.65525	8.67665	7.29505	7.86136	7.54942	9.2525	10.6715	6.23327	7.3108	6.44035	6.50718	6.03355	4.36209	6.34014	5.59383
20:3	510.318	503.318	0.202641	0.225438	0.271285	0.17106	0.228295	0.217134	0.224941	0.201394	0.264996	0.280552	0.179277	0.2513	0.17732	0.324983	0.226221	0.159765	0.255726	0.225591
22:6	532.302	525.302	3.29446	3.32906	3.68176	3.82436	3.96232	3.50321	3.80355	3.21578	3.8894	4.37383	3.41289	4.08282	3.82154	2.84338	3.38784	2.80314	3.82563	3.43496
22:5	534.318	527.318	0.246659	0.211255	0.226354	0.301413	0.264853	0.225579	0.268011	0.235732	0.247057	0.270312	0.253026	0.356061	0.415819	0.261209	0.279777	0.279788	0.289258	0.322015
22:4	536.333	529.333	0.0496385	0.0242376	0.0100956	0.129989	0.0165314	0.0297884	0.0321893	0.0476995	0.0195842	0.0212043	0.0171784	0.0756843	0.0226749	0.117558	0.0534687	0.0543538	0.0152967	0.0172794
		Sum	20.3552	27.8335	26.1828	29.4117	28.6866	24.5863	27.6063	25.091	30.6294	37.481	27.0999	27.3318	31.1138	23.0244	26.5164	19.2564	31.8954	28.0137
Sphingomyelin (SM) (nmol/mg protein)	m/z	Mass	#01	#02	#03	#04	#05	#06	#07	#08	#09	#10	#11	#12	#13	#14	#15	#16	#17	#18
N16:1	707.568	700.568	0.0583143	0.0671796	0.105863	0.0768489	0.0620985	0.108173	0.0903872	0.10051	0.103724	0.109015	0.122839	0.0784408	0.116379	0.148429	0.135595	0.133657	0.127017	0.153409
N16:0	709.584	702.584	1.89244	2.37493	2.40525	2.32068	2.17324	2.41963	1.96707	2.37565	2.1962	2.35467	2.6318	1.90841	2.31029	3.53126	4.05343	2.42679	2.36063	2.29425
N18:0	737.615	730.615	0.370571	0.544813	0.626925	0.50917	0.48473	0.662043	0.535917	0.739791	0.546208	0.469166	0.753356	0.438275	0.684288	0.718697	0.874128	0.63268	0.613853	0.561574
N20:0	765.646	758.646	0.561221	0.913594	0.915329	0.866528	0.835079	0.963364	0.66936	0.956787	0.787862	0.806827	0.716075	0.408339	0.450229	0.729297	0.930136	0.640056	0.638788	0.45929
N21:0	779.662	772.662	0.120697	0.144986	0.196013	0.141624	0.133145	0.142672	0.148659	0.112512	0.147094	0.171373	0.141903	0.111948	0.11485	0.212732	0.22454	0.127912	0.142927	0.152311
N22:1	791.662	784.662	0.102077	0.220464	0.252911	0.178709	0.16339	0.24644	0.164987	0.144621	0.208037	0.151224	0.194151	0.10897	0.13457	0.174556	0.36143	0.137384	0.217606	0.228263
N22:0	793.677	786.677	1.98587	3.44238	2.71137	2.89804	2.75415	2.61625	2.35711	3.13909	2.57666	2.46208	2.50739	1.69128	1.73051	2.72271	3.02104	1.89798	2.14586	2.2062
N23:0	807.693	800.693	0.907885	1.2747	1.38757	1.18854	1.30182	1.08147	1.01175	1.12982	1.14424	1.12451	1.32898	0.897063	0.977249	1.90368	1.59613	0.886595	1.09026	1.30747
N24:2	817.677	810.677	0.191963	0.249819	0.285918	0.204555	0.230066	0.283345	0.301588	0.291721	0.182647	0.193924	0.294613	0.223154	0.276027	0.551181	0.389122	0.37176	0.297443	0.352116
N24:1	819.693	812.693	0.774953	0.889743	1.16533	1.08314	0.988248	0.913459	0.940093	1.03614	0.883149	0.941491	1.12759	0.80113	1.09032	2.21837	1.93181	1.24926	1.29808	1.153
N24:0	821.709	814.709	0.792588	0.931046	1.06348	1.03155	0.993099	0.968886	0.828528	0.946932	0.742792	0.907471	1.05294	0.731629	1.00681	1.69957	1.14609	0.799981	0.981795	1.00996
		Sum	7.75858	11.0537	11.116	10.4994	10.1191	10.4057	9.01545	10.9736	9.51862	9.69175	10.8716	7.39863	8.89152	14.6105	14.6635	9.30406	9.91427	9.87785
Acyl-Carnitine (CAR) (pmol/mg protein)	m/z	Mass	#01	#02	#03	#04	#05	#06	#07	#08	#09	#10	#11	#12	#13	#14	#15	#16	#17	#18
16:0	400.343	399.343	8.13288	9.81209	8.165	6.31535	8.67391	7.18713	7.05235	9.44522	6.68162	4.81246	6.49678	9.68257	9.21336	9.1453	9.07608	7.80274	6.93053	4.85279
18:2	424.343	423.343	2.43737	2.60592	2.54384	2.48446	3.7951	2.1317	1.51517	2.52573	2.12836	1.62277	1.94584	5.83497	4.56781	4.64332	2.01167	5.80596	1.88051	1.71974
18:1	426.358	425.358	3.98201	4.344	4.08086	3.45873	4.15324	3.50136	3.17623	4.03409	3.28618	2.3626	2.88293	7.56352	5.84297	7.67662	3.44408	6.62322	2.80094	1.93725
18:0	428.374	427.374	3.56093	5.05108	3.80599	2.83709	4.13012	4.10315	3.89614	5.15352	3.59048	2.91236	3.27199	3.65271	4.92812	5.05721	3.5848	3.26321	2.74418	2.33777
		Sum	18.1132	21.8131	18.5957	15.0956	20.7524	16.9233	15.6399	21.1586	15.6866	11.7102	14.5976	26.7338	24.5523	26.5225	18.1166	23.4951	14.3561	10.8475
Cardiolipin (CL) (nmol/mg protein)	m/z	Mass	#01	#02	#03	#04	#05	#06	#07	#08	#09	#10	#11	#12	#13	#14	#15	#16	#17	#18
16:1-16:1-16:1-16:1	671.949	1344.9	0.0348196	0.0391791	0.0512504	0.0340544	0.030766	0.0481887	0.0282321	0.0234159	0.0200287	0.0259804	0.0273538	0.0460495	0.0297869	0.0530006	0.0848305	0.0479164	0.0416696	0.0775795
16:0-16:1-16:1-16:1, 14:0-16:1-16:1-18:1	672.957	1346.91	0.0222509	0.0389623	0.0862151	0.0477914	0.0271426	0.0541119	0.0757995	0.0188707	0.0281667	0.0599056	0.0461967	0.0598414	0.060691	0.0603378	0.321197	0.0686051	0.0950812	0.0714607
16:1-16:1-16:1-18:1	685.965	1372.93	0.117317	0.166421	0.208085	0.167278	0.153188	0.195964	0.150444	0.120532	0.144895	0.150038	0.268706	0.259647	0.270856	0.293841	0.401695	0.210506	0.385614	0.382416
16:0-16:1-16:1-18:1, 14:0-16:1-18:1-18:1, 16:1-16:1-16:1-18:0	686.973	1374.95	0.107533	0.160578	0.165675	0.18436	0.129243	0.18761	0.142423	0.119095	0.143196	0.162551	0.249055	0.261999	0.277913	0.287062	0.369137	0.2343	0.379434	0.27921
16:0-16:0-16:1-18:1, 16:0-16:1-18:1-18:0	687.981	1376.96	0.03187	0.0475877	0.0355677	0.0687578	0.028429	0.0670387	0.0408123	0.0434185	0.0468168	0.0488997	0.0837613	0.102423	0.103138	0.107939	0.0815219	0.0314006	0.125575	0.0818567
18:2-18:2-16:1-16:1	697.965	1396.93	0.575142	0.749258	0.969735	0.600432	0.682305	0.685318	0.68443	0.537733	0.539802	0.489887	0.724086	0.679886	0.69329	0.838462	1.46952	0.82201	1.1862	1.58398
18:1-18:1-16:1-16:1	699.981	1400.96	0.876282	0.948078	0.959482	1.12977	1.14193	1.03978	0.957718	0.967845	1.18567	1.05161	1.99203	2.12017	2.07523	2.0988	1.66872	1.22697	2.50211	1.85774
18:1-18:1-16:0-16:1	700.988	1402.98	0.880011	0.809376	0.670037	1.10621	0.870879	0.904612	0.845973	0.972042	1.18343	0.999461	1.32974	1.48852	1.45387	1.52834	0.975656	0.797025	1.73085	1.09959
18:1-18:1-16:0-16:0 18:2-18:0-16:0-16:0 18:1-18:0-16:0-16:1	701.996	1404.99	0.307809	0.271738	0.185225	0.385327	0.22528	0.279396	0.273439	0.370612	0.398506	0.297254	0.245152	0.303552	0.288378	0.32211	0.186589	0.12559	0.355642	0.186318
18:1-18:1-17:1-16:1	706.988	1414.98	0.0224112	0.0161134	0.0180165	0.0326399	0.0269229	0.0203225	0.023109	0.0253076	0.0421097	0.0439062	0.0352936	0.0527995	0.0303028	0.035719	0.0125999	0.0235181	0.0317031	0.0322094
20:4-18:2-16:1-16:1	709.965	1420.93	0.196657	0.236193	0.293227	0.220057	0.230554	0.22398	0.213393	0.193298	0.205387	0.181846	0.245141	0.278841	0.283722	0.268728	0.314173	0.244416	0.334212	0.416877
18:2-18:2-18:2-16:1	710.973	1422.95	3.44362	4.5803	5.50761	3.93192	4.18882	4.01627	3.90609	3.45624	3.66338	3.30342	4.15785	4.09318	3.97478	4.90987	6.91671	4.59209	5.80731	6.99297
18:2-18:2-18:2-16:0	711.981	1424.96	3.42568	3.84706	4.24995	4.37784	4.30343	3.78192	3.65246	3.57367	4.32456	3.60498	5.44233	6.48618	6.21388	6.48238	6.24204	4.63597	6.7385	6.35661
18:2-18:1-18:1-16:1 18:2-18:2-18:1-16:0	712.988	1426.98	2.46084	2.45345	2.47308	3.40372	2.82098	2.64012	2.40338	2.78421	3.50799	2.83566	3.7079	4.55215	4.22376	4.48095	3.20972	2.56509	4.48092	3.46264
16:1-18:1-18:1-18:1	713.996	1428.99	0.961878	0.912997	0.868671	1.35611	0.978929	0.983245	0.910957	1.18804	1.47338	1.14275	1.14748	1.43385	1.28175	1.43475	0.884537	0.705258	1.53467	1.02053
16:1-18:1-18:1-18:0, 16:0-18:1-18:1-18:1	715.004	1431.01	0.173607	0.148877	0.110595	0.211393	0.142124	0.157263	0.161275	0.229896	0.26582	0.192463	0.158253	0.191137	0.18336	0.189743	0.118327	0.0824262	0.222043	0.12261
18:2-18:2-18:2-18:2	723.981	1448.96	25.6009	31.5362	31.6222	32.2385	27.7051	29.0421	27.6964	27.7853	33.5142	27.4545	23.2072	26.6688	24.9123	28.195	21.7965	26.1674	19.9752	20.8389
18:2-18:2-18:2-18:1	724.988	1450.98	16.5217	15.9644	16.9144	17.6557	14.3202	15.5745	14.9725	15.2164	18.1271	14.8626	13.3563	16.1333	14.3477	16.7293	13.8517	14.0657	13.1786	12.9252
18:2-18:2-16:1-22:6	734.973	1470.95	0.072603	0.0727791	0.0975106	0.076802	0.0678184	0.0785067	0.0772762	0.0786686	0.0765494	0.070387	0.0678354	0.0845166	0.0781418	0.0764486	0.110379	0.0743512	0.0875798	0.111847
18:2-18:2-18:2-20:4	735.981	1472.96	0.812769	0.940796	0.998014	1.01454	0.877099	0.968535	0.918985	0.994248	1.0686	0.919744	0.835314	0.928874	0.825051	1.04772	0.770291	0.796239	0.691515	0.761934
18:2-18:2-18:2-20:3	736.988	1474.98	1.16232	1.11705	1.31102	1.25088	0.994889	1.1694	1.14516	1.1417	1.18049	1.03568	0.899605	1.04383	0.94078	1.14987	0.983898	0.933758	0.859993	1.01139
18:2-18:2-18:2-20:2	737.996	1476.99	1.17737	1.15614	1.26715	1.46905	1.03763	1.1866	1.04759	1.16927	1.53494	1.15827	0.704607	0.883313	0.787009	0.822289	0.546284	0.702621	0.599059	0.53224
18:1-18:2-18:2-20:2	739.004	1479.01	0.497773	0.522736	0.570789	0.70401	0.457607	0.548914	0.442693	0.565754	0.774342	0.566185	0.2659	0.369606	0.303081	0.323595	0.202728	0.272009	0.237878	0.165485
18:1-18:2-18:2-20:1 18:1-18:1-18:2-20:2	740.012	1481.02	0.105409	0.127949	0.121223	0.169263	0.102555	0.127653	0.0941243	0.141394	0.210668	0.126229	0.0582927	0.0888732	0.0775337	0.0794548	0.0438547	0.0579089	0.0667654	0.0369359
18:2-18:2-18:2-22:6	747.981	1496.96	0.341304	0.265147	0.329963	0.323461	0.236248	0.319863	0.311619	0.374548	0.317483	0.255272	0.241425	0.314378	0.2781	0.256971	0.229273	0.247712	0.223082	0.272303
18:2-18:2-18:2-22:5 18:1-18:2-18:2-22:6	748.988	1498.98	0.227947	0.184343	0.22821	0.223661	0.166483	0.212825	0.206486	0.258486	0.225243	0.186894	0.177344	0.239047	0.207302	0.195495	0.20573	0.189485	0.191706	0.219372
		Sum	60.1578	67.3137	70.3129	72.3835	61.9465	64.5141	61.3828	62.35	74.2028	61.2263	59.6742	69.1648	64.2017	72.2681	61.9976	59.9203	62.0629	60.9002
Lyso cardiolipin (Lyso CL) (pmol/mg protein)	m/z	Mass	#01	#02	#03	#04	#05	#06	#07	#08	#09	#10	#11	#12	#13	#14	#15	#16	#17	#18
18:2-18:2-16:1	579.858	1160.72	435.817	695.217	910.986	576.857	792.22	791.864	745.532	538.199	462.955	667.433	797.446	449.214	818.511	504.103	1162.15	524.307	882.252	1288.67
16:1-18:1-18:1	581.874	1164.75	251.916	277.585	294.388	363.492	417.687	403.799	351.75	323.021	335.489	414.609	476.145	370	570.528	328.145	356.476	202.273	391.02	444.245
16:0-18:1-18:1	582.881	1166.76	43.2824	47.4846	36.4743	62.9104	61.7719	66.0978	58.4427	59.4716	59.5681	71.8866	62.3517	48.4131	73.7767	47.9507	44.5533	17.0331	52.8006	58.2373
18:2-18:2-18:2	592.866	1186.73	4200.27	5906.66	6617.66	5785.19	6737.96	7256.93	6841.07	5763.65	5507.4	7066.12	5942.99	3969.41	6640.32	3796.56	4811.14	3707.22	3860.18	5114.01
18:2-18:2-18:1	593.874	1188.75	1628.95	2196.12	2630.51	2465.77	2833.41	2819.67	2765.5	2270.3	2141.11	2598.52	2380.58	1680.56	2668.09	1572.12	2058.94	1367.51	1621.3	2247
18:2-18:1-18:1	594.881	1190.76	350.799	426.679	494.879	566.079	598.48	554.853	511.592	483.209	494.731	475.749	453.066	307.631	439.857	280.327	367.717	208.842	300.783	363.363
18:1-18:1-18:1	595.889	1192.78	46.6839	48.6338	52.2682	74.4432	71.4279	65.3598	58.7865	61.9971	63.92	51.2119	52.3682	42.1873	46.1929	36.0288	36.275	23.3229	31.3866	37.135
18:2-18:2-20:4, 18:2-16:1-22:5, 18:1-16:1-22:6	604.866	1210.73	110.443	148.629	174.797	160.592	184.961	190.279	184.595	162.099	146.698	185.854	170.891	109.399	174.786	111.26	141.196	93.1659	106.471	140.295
18:2-18:2-20:3, 18:2-18:1-20:4	605.874	1212.75	128.844	143.161	182.175	161.79	173.663	193.993	185.979	152.657	132.177	165.443	146.327	98.8185	157.622	102.488	132.78	84.2064	98.3516	162.803
18:2-18:2-20:2, 18:2-18:1-20:3	606.881	1214.76	94.0847	110.244	121.467	160.93	121.074	178.092	133.921	131.515	152.666	174.616	100.239	69.6454	81.1916	44.1498	40.8089	32.7707	47.2105	57.0208
18:2-18:2-22:6	616.866	1234.73	46.9583	42.6451	58.6762	53.0187	54.3724	66.5597	64.3573	58.3854	45.7651	53.4163	56.7191	36.2587	63.5178	21.841	40.2947	28.5777	27.9163	54.2562
18:2-18:1-22:6	617.874	1236.75	18.4451	17.0699	24.5539	24.701	25.9193	27.8787	26.5794	24.7604	17.7052	21.0913	26.4498	17.4974	28.0024	9.58947	22.7032	12.8278	13.4529	29.6999
		Sum	7356.5	10060.1	11598.8	10455.8	12072.9	12615.4	11928.1	10029.3	9560.18	11945.9	10665.6	7199.04	11762.4	6854.55	9215.04	6302.05	7433.12	9996.74
Oxyl-cardiolipin (O-CL) (pmol/mg protein)	m/z	Mass	#01	#02	#03	#04	#05	#06	#07	#08	#09	#10	#11	#12	#13	#14	#15	#16	#17	#18
O-18:2-18:2-18:2-18:2	731.476	1463.95	452.233	439.239	315.612	297.169	310.628	377.933	315.674	274.478	240.024	342.215	278.086	292.07	353.497	390.295	181.217	329.334	193.693	225.003
O-18:2-18:2-18:2-18:1	732.484	1465.97	388.701	400.353	338.279	295.797	361.928	401.031	365.825	316.328	257.761	362.01	342.006	300.261	385.478	332.609	241.872	275.73	236.431	298.502
O-O-18:2-18:2-18:2-18:2	739.474	1479.95	380.998	329.379	225.455	166.994	203.762	251.812	209.39	180.049	153.594	257.572	169.132	147.652	259.551	237.38	128.427	196.569	108.127	137.953
O-O-18:2-18:2-18:2-18:1	740.482	1481.96	209.765	166.994	118.167	88.152	115.521	139.266	129.153	101.024	81.4974	138.138	92.4356	79.9234	148.317	123.241	67.4314	100.675	61.3801	77.0574
		Sum	1431.7	1335.97	997.513	848.112	991.838	1170.04	1020.04	871.879	732.876	1099.94	881.66	819.907	1146.84	1083.53	618.948	902.307	599.631	738.515
Phosphatidic acid (PA) (pmol/mg protein)	m/z	Mass	#01	#02	#03	#04	#05	#06	#07	#08	#09	#10	#11	#12	#13	#14	#15	#16	#17	#18
14:1-16:1	615.403	616.403	10.4214	6.99231	8.34118	9.12348	7.84837	8.87249	9.24183	9.25473	8.53763	9.57968	8.36053	13.9443	10.8236	10.9612	8.8908	10.5057	19.3546	9.91496
14:0-16:1	617.419	618.419	2.46227	2.17804	2.16461	2.30052	2.54486	1.93052	2.36411	1.64058	1.87882	1.75907	0	2.11324	0.937922	2.50226	0.55719	1.96657	0.322372	1.27095
		Sum	12.8836	9.17035	10.5058	11.424	10.3932	10.803	11.6059	10.8953	10.4164	11.3388	8.36053	16.0575	11.7615	13.4635	9.44799	12.4723	19.677	11.1859
Phosphatidylglycerol (PG) (pmol/mg protein)	m/z	Mass	#01	#02	#03	#04	#05	#06	#07	#08	#09	#10	#11	#12	#13	#14	#15	#16	#17	#18
16:0-16:1	719.487	720.487	30.4204	61.4933	36.4776	42.6233	30.1332	43.0805	34.7032	35.7041	40.5608	44.0752	59.454	59.7366	52.9853	51.6713	76.457	42.2118	47.9042	44.3076
16:1-18:2	743.487	744.487	132.006	347.3	183.911	259.834	172.806	250.821	173.541	201.275	191.511	288.455	330.06	264.999	222.994	227.594	342.952	174.232	199.953	172.105
16:0-18:2	745.503	746.503	826.565	1222.18	930.488	921.349	1027.88	910.379	992.909	954.916	1009.79	905.186	1568.78	1311.76	1226.81	1159.69	1202.43	885.516	1021.87	1045.12
16:0-18:1	747.518	748.518	1523.57	1689.14	1274.12	1249.9	1402.53	1163.42	1508.1	1642.5	1595.49	1101.67	1068.75	1069.81	985.229	1043.78	914.173	675.671	910.153	818.381
18:2-18:3	767.487	768.487	83.7118	128.458	72.0072	128.694	112.539	105.662	83.3439	115.774	127.283	136.53	212.727	132.851	95.744	117.839	87.706	70.6308	76.3544	58.809
18:2-18:2	769.503	770.503	626.683	854.687	562.63	970.891	869.322	764.333	607.598	821.124	923.08	1030.05	1836.74	1114.5	967.892	1116.56	911.465	804.449	855.076	597.178
18:1-18:2	771.518	772.518	688.922	1190.91	635.198	1169.21	857.975	946.483	768.401	1146.73	1017.31	1165.05	1806.95	1274.12	1108.62	1232.13	1266.62	820.813	1015.93	634.988
18:1-18:1	773.534	774.534	557.146	812.412	393.018	756.047	428.194	649.596	570.275	781.332	713.86	635.187	555.599	617.253	531.611	592.897	555.002	311.754	459.488	431.889
		Sum	4469.03	6306.57	4087.85	5498.55	4901.38	4833.78	4738.87	5699.36	5618.88	5306.2	7439.06	5845.03	5191.89	5542.17	5356.8	3785.28	4586.72	3802.78
Phosphatidylinositol (PI) (pmol/mg protein)	m/z	Mass	#01	#02	#03	#04	#05	#06	#07	#08	#09	#10	#11	#12	#13	#14	#15	#16	#17	#18
16:0-16:1	807.503	808.503	58.7654	57.5952	65.8038	55.9976	59.3167	63.2792	50.0759	58.1285	49.8386	48.7899	93.5705	79.8165	94.4242	100.163	136.378	87.5256	92.8911	63.4225
16:1-18:2/16:0-18:3	831.503	832.503	19.3013	26.0111	30.7901	25.6609	17.5602	39.5886	22.5567	29.2482	23.9786	30.1531	37.2389	34.5645	45.6748	29.4379	48.4562	35.3743	46.8947	38.5326
16:0-18:2	833.519	834.519	178.054	207.309	225.703	255.774	176.869	278.33	169.793	192.952	201.45	257.644	529.167	518.784	579.443	405.459	560.757	445.038	520.824	426.014
16:0-18:1	835.534	836.534	471.454	356.211	369.623	455.569	386.361	421.965	352.552	511.656	353.353	332.925	551.395	488.226	557.466	506.956	774.559	475.38	551.894	346.666
16:0-18:0	837.55	838.55	8.72919	4.26154	7.97316	3.25861	6.32333	4.22749	0.769856	11.8492	7.39336	2.53075	3.73121	5.46191	3.98325	6.3424	12.9454	1.95607	7.74689	8.44624
16:1-20:4	855.503	856.503	17.8561	30.528	37.0806	33.7096	24.865	44.7457	22.8931	25.7632	26.4271	30.9769	41.2551	44.6572	48.081	29.6017	58.161	32.6877	39.8555	46.1824
16:0-20:4	857.519	858.519	553.574	826.403	825.428	1080.26	664.944	1121.62	668.37	549.416	708.66	814.63	1275.41	1502.66	1513.3	1278.74	1810.28	1204.02	1000.6	1212.59
18:1-18:2	859.534	860.534	71.8523	72.5584	140.991	95.2169	66.5198	239.515	107.772	109.903	170.89	303.06	447.037	337.499	465.954	336.332	368.622	484.481	741.279	657.497
18:0-18:2	861.55	862.55	382.042	503.872	591.647	631.252	482.915	650.965	496.459	532.072	639.759	720.822	1264.48	1111.7	1409.71	1005.91	915.429	1116.03	1522.35	1128.2
18:2-20:4/16:0-22:6	881.519	882.519	78.9183	101.522	139.462	144.681	132.003	140.719	95.2118	101.389	114.301	115.625	161.454	145.669	159.402	131.864	165.589	132.851	132.126	189.048
18:1-20:4	883.534	884.534	562.536	812.422	889.466	1038.56	681.642	1168.75	685.147	616.772	742.112	868.244	1173.52	1390.54	1233.33	1329.3	1957.84	1090.72	1076.1	1679.26
18:0-20:4	885.55	886.55	12710.8	14092	13937.9	14418.3	15136.4	13768.4	13798.9	13851.5	14890.3	11544.5	11805.3	12729.2	11987.9	13862	12285.2	10846.6	10441.2	11182.6
18:2-22:6	905.519	906.519	10.3179	12.0048	20.8	25.7348	24.8191	20.5261	14.6884	14.3686	14.9798	11.2135	13.8072	11.9128	7.74154	10.5695	6.52727	7.10218	4.11798	12.7403
18:0-22:6	909.55	910.55	28.835	33.2328	54.4102	53.5737	38.8444	60.1303	39.1185	101.212	38.0823	42.7737	60.2447	69.7232	66.7535	61.2973	83.8646	52.9616	77.2181	68.4021
18:0-22:5	911.566	912.566	19.5097	23.2964	29.6157	30.9065	23.7725	34.899	21.5673	33.9392	25.3943	26.418	45.5188	65.1868	58.3069	52.6908	72.9609	46.1589	55.2878	56.3061
18:0-22:4	913.581	914.581	50.3513	53.2165	61.5872	81.8155	47.8272	73.2562	45.3123	46.8725	58.2115	55.0926	56.5285	80.0601	80.9799	71.9984	63.6579	56.0777	62.9059	61.5579
		Sum	15222.9	17212.5	17428.3	18430.2	17971	18130.9	16591.2	16787	18065.1	15205.4	17559.7	18615.7	18312.5	19218.6	19321.3	16115	16373.3	17177.5
Phosphatidylserine (PS) (pmol/mg protein)	m/z	Mass	#01	#02	#03	#04	#05	#06	#07	#08	#09	#10	#11	#12	#13	#14	#15	#16	#17	#18
14:0-16:1	704.451	705.451	59.9037	90.1425	46.7571	46.225	60.4625	62.1093	76.0996	32.4704	65.2883	70.5721	8.39896	61.5992	8.34977	83.717	48.1643	95.8814	23.6483	51.9685
14:0-16:0	706.466	707.466	57.486	90.8596	87.7398	50.0937	92.4841	70.9667	0	76.6356	30.6157	62.5117	91.0113	65.2422	146.233	0	115.616	0	64.4834	135.569
16:1-16:1	730.466	731.466	403.64	419.3	222.383	213.731	227.95	309.876	266.326	248.577	237.615	286.473	175.662	228.748	236.128	369.262	190.824	293.157	99.4693	206.747
16:0-16:1	732.482	733.482	1079.44	1199.64	811.998	809.348	937.477	1046.77	967.052	921.676	714.98	835.445	902.008	797.813	1019.06	975.959	681.567	774.486	597.596	934.775
16:0-16:0	734.498	735.498	67.0155	146.113	125.933	148.527	160.631	186.929	178.759	215.298	148.946	123.794	145.293	70.7149	159.508	28.9223	158.435	11.7716	58.0682	170.646
16:0-18:2	758.498	759.498	322.479	482.468	344.305	253.344	392.025	297.264	333.117	331.573	304.41	250.138	782.755	892.496	859.336	600.966	1510.23	891.52	1072.37	522.514
18:2-18:2	782.498	783.498	246.676	372.597	288.13	274.35	247.878	306.896	231.436	314.071	251.46	245.726	283.185	313.403	330.32	367.125	474.924	284.272	359.642	232.957
18:1-18:2	784.513	785.513	333.399	436.932	406.652	321.286	374.464	288.433	294.524	321.78	312.128	279.85	441.294	519.951	463.489	447.447	905.875	618.232	701.814	377.683
18:0-18:2	786.529	787.529	3319.37	3608.8	3548.47	3256.89	3580.75	3045.29	2903.03	3717.4	3416.04	2784.02	3621.32	3763.44	4530.64	3021.24	6186.06	4360.25	5592.57	3091.24
18:0-18:1	788.545	789.545	1520.33	1088.63	2076.94	1115.12	1157.67	1492.75	481.774	1161.6	1214.34	934.258	152.27	1423.45	2360.8	1342.95	596.711	1018.16	1057.25	323.009
18:2-20:4	806.498	807.498	693.568	861.351	1008.75	808.782	845.506	793.529	700.218	861.595	716.877	676.25	1087.12	980.766	1005.62	1105.71	1686.15	898.527	1030.67	792.359
18:1-20:4	808.513	809.513	196.831	239.234	195.167	217.721	95.501	209.069	81.6286	241.292	190.86	184.702	32.9119	92.4367	102.504	183.004	239.075	100.541	249.638	101.465
18:0-20:4	810.529	811.529	4218.01	4872.97	4828.22	5555.41	4430.32	4871.33	3812.15	5806.36	4716.61	4294.65	4566.15	4034.48	4530.76	4184.1	6668.01	3734.14	5011.3	3642.72
18:0-20:1	816.576	817.576	123.541	104.089	118.696	86.2163	110.4	86.0914	46.9357	93.374	96.998	47.2435	39.8538	104.035	180.098	95.4736	45.2077	100.575	159.076	22.6916
18:1-22:6	832.513	833.513	815.639	783.44	826.703	895.254	650.366	703.282	585.963	802.344	649.178	624.796	581.768	582.843	522.59	742.481	1032.12	641.905	602.258	430.674
18:0-22:6	834.529	835.529	4977.18	4390.19	4581.59	5513.45	4475.05	4560.2	4354.82	6517.77	4253.99	3747.86	4676.8	4416.95	4026.29	4662.6	7275.6	3701.12	4729.8	2869.08
20:0-20:4/18:0-22:4	838.56	839.56	546.949	580.178	606.847	687.22	567.031	612.463	557.348	680.497	626.293	542.775	451.034	419.094	472.113	422.444	583.505	376.391	539.088	354.892
20:0-20:2/18:0-22:2	842.592	843.592	84.004	63.1101	113.36	66.2344	69.5728	75.0566	27.4262	79.364	79.6392	48.2297	41.3963	83.7445	137.312	80.0689	108.274	71.2098	136.658	44.6612
20:0-20:1/18:0-22:1	844.607	845.607	196.543	158.324	248.279	143.487	153.578	159.697	63.8315	158.201	185.167	109.178	58.5332	184.333	278.251	167.341	93.5132	148.658	219.919	47.6962
20:0-22:1	872.639	873.639	246.837	170.238	303.03	160.615	161.242	182.628	46.6839	162.335	195.838	95.5456	24.3944	215.168	339.041	176.392	87.2942	191.028	271.02	40.6987
		Sum	19508.8	20158.6	20789.9	20623.3	18790.4	19360.6	16009.1	22744.2	18407.3	16244	18163.2	19250.7	21708.4	19057.2	28687.2	18311.8	22576.3	14394.1
																							Triacylglycerol (TAG) (nmol/ mg protein)	m/z	Mass	#01	#02	#03	#04	#05	#06	#07	#08	#09	#10	#11	#12	#13	#14	#15	#16	#17	#18
Triacylglycerol (TAG) (nmol/ mg protein)	m/z	Mass	#01	#02	#03	#04	#05	#06	#07	#08	#09	#10	#11	#12	#13	#14	#15	#16	#17	#18			C46:2|||781.6897406216	781.69	774.69	0.00199055	0.00343004	0.00245704	0.00583121	0.00202938	0.00210606	0.00310905	0.00302003	0.00262195	0.00232241	0.00244747	0.00228694	0.00222735	0.00240661	0.00276505	0.00221016	0.00261101	0.00230077
C46:2|||781.6897406216	781.69	774.69	0.858123	1.45206	1.08403	2.97126	0.868616	0.87781	0.959369	0.972219	0.810708	0.71367	1.00501	1.00971	1.32143	1.57458	1.31301	1.52111	1.12457	0.658125			C46:1/C47:8|||783.7053906858	783.705	776.705	0.00249254	0.0050005	0.0033066	0.00488723	0.00264367	0.00372752	0.00437442	0.00369903	0.00310173	0.00286459	0.00315274	0.0033145	0.00291122	0.00282919	0.00486393	0.00291104	0.00398451	0.00323359
C46:1/C47:8|||783.7053906858	783.705	776.705	1.07453	2.1169	1.45885	2.49027	1.13154	1.55364	1.34983	1.19081	0.959057	0.880282	1.29462	1.46339	1.72715	1.85107	2.30969	2.00349	1.71614	0.924953			C46:0/C47:7|||785.72104075	785.721	778.721	0.00353274	0.00557401	0.00273956	0.00662326	0.00338193	0.00427585	0.00583357	0.0050161	0.00439191	0.00380971	0.00471917	0.00528921	0.00451796	0.00471964	0.00575872	0.00353176	0.00432308	0.00429384
C46:0/C47:7|||785.72104075	785.721	778.721	1.52296	2.35969	1.20867	3.37485	1.44753	1.78218	1.80008	1.6148	1.35798	1.17071	1.93785	2.33524	2.68039	3.08795	2.73459	2.43069	1.86196	1.22823			C48:3|||807.7053906858	807.705	800.705	0.00391738	0.00645914	0.00573678	0.00518688	0.00430546	0.00508793	0.00493985	0.00497059	0.0044458	0.00484106	0.00442739	0.00395844	0.00393596	0.00377672	0.00633312	0.00453107	0.00515068	0.00492752
C48:3|||807.7053906858	807.705	800.705	1.68878	2.7344	2.53103	2.64295	1.84283	2.12066	1.5243	1.60015	1.37464	1.48765	1.81803	1.74769	2.3351	2.47102	3.00735	3.11845	2.21841	1.40949			C48:2/C49:9|||809.72104075	809.721	802.721	0.0124988	0.0201108	0.0155633	0.0162882	0.0143212	0.0172879	0.0152199	0.015897	0.0141078	0.0145833	0.0171103	0.0172287	0.0171225	0.016358	0.0255456	0.0158965	0.0187805	0.0151022
C48:2/C49:9|||809.72104075	809.721	802.721	5.38822	8.51364	6.86643	8.29957	6.12976	7.20564	4.69646	5.11764	4.36215	4.48142	7.02606	7.60665	10.1584	10.7027	12.1306	10.9406	8.08881	4.3199			C48:1/C49:8|||811.7366908142	811.737	804.737	0.0118024	0.0212298	0.0136307	0.0169373	0.0118264	0.0182803	0.0169967	0.0155342	0.0131861	0.014097	0.0153227	0.0173783	0.0175518	0.0148402	0.0279994	0.0133964	0.0165205	0.0139205
C48:1/C49:8|||811.7366908142	811.737	804.737	5.08799	8.98739	6.01376	8.6303	5.06194	7.61927	5.24472	5.00082	4.07715	4.33196	6.29202	7.67271	10.413	9.70962	13.2958	9.21991	7.11539	3.98188			C48:0/C49:7|||813.7523408784	813.752	806.752	0.00843622	0.0134936	0.00689591	0.0122656	0.00845133	0.0112258	0.0161633	0.0129552	0.0112974	0.00923056	0.0127142	0.0172429	0.0143565	0.0114806	0.0168105	0.0087018	0.00965453	0.0113466
C48:0/C49:7|||813.7523408784	813.752	806.752	3.63684	5.71233	3.04243	6.24987	3.61734	4.67893	4.98755	4.1706	3.49315	2.83653	5.22089	7.61294	8.51732	7.51146	7.98263	5.9889	4.15822	3.24564			C50:5|||831.7053906858	831.705	824.705	0.00204994	0.00209594	0.00245171	0.00255696	0.00218885	0.00184497	0.00218733	0.00204884	0.00245107	0.00195873	0.00218532	0.00160456	0.0015064	0.00174416	0.00165285	0.00171284	0.00185381	0.00220424
C50:5|||831.7053906858	831.705	824.705	0.883728	0.887291	1.08168	1.30289	0.936872	0.768988	0.674952	0.659572	0.757873	0.601911	0.897365	0.708432	0.893708	1.14116	0.784874	1.17884	0.798438	0.630512			C50:4|||833.72104075	833.721	826.721	0.0118341	0.0127701	0.015043	0.0121753	0.012892	0.0125795	0.0107239	0.0108092	0.0107304	0.0116888	0.0118575	0.0106571	0.00978692	0.0110231	0.0133413	0.0125644	0.0116943	0.0115936
C50:4|||833.72104075	833.721	826.721	5.10168	5.40604	6.63686	6.20387	5.51802	5.24318	3.30911	3.47976	3.31785	3.59194	4.8691	4.70522	5.80633	7.21213	6.33527	8.64726	5.03674	3.3163			C50:3/C51:10|||835.7366908142	835.737	828.737	0.0337458	0.0504949	0.0488578	0.0365254	0.0392188	0.04377	0.038723	0.0379217	0.0362008	0.0382703	0.0389909	0.0403648	0.0389754	0.037652	0.0553882	0.0401962	0.0423229	0.039386
C50:3/C51:10|||835.7366908142	835.737	828.737	14.5478	21.3764	21.5557	18.6113	16.7864	18.2434	11.9489	12.2079	11.1933	11.7604	16.011	17.8215	23.1231	24.6348	26.3017	27.6645	18.2285	11.2662			C50:2/C51:9|||837.7523408784	837.752	830.752	0.0617572	0.0909677	0.0659106	0.0620513	0.0716821	0.0770764	0.0784946	0.0729036	0.0705754	0.0676655	0.0870619	0.100193	0.0944353	0.0824168	0.103229	0.0767106	0.0814632	0.078731
C50:2/C51:9|||837.7523408784	837.752	830.752	26.6235	38.51	29.0793	31.6179	30.6814	32.1257	24.2213	23.4694	21.822	20.7934	35.7505	44.2361	56.0261	53.9234	49.0195	52.7951	35.0864	22.5206			C50:1/C51:8|||839.7679909426	839.768	832.768	0.0329925	0.0527761	0.0297208	0.0356604	0.0335994	0.0422053	0.0493187	0.046266	0.0392057	0.0348251	0.0472765	0.0569469	0.0537013	0.0468643	0.0641266	0.0379317	0.0444612	0.0416697
C50:1/C51:8|||839.7679909426	839.768	832.768	14.223	22.3421	13.1126	18.1706	14.3812	17.5913	15.2184	14.8941	12.1224	10.7017	19.4133	25.1427	31.8596	30.6622	30.4512	26.106	19.1495	11.9194			C50:0/C51:7|||841.7836410068	841.784	834.784	0.00519017	0.00714008	0.00241526	0.00546462	0.00456409	0.00479438	0.0095543	0.00858704	0.00714647	0.00473171	0.0062125	0.0085745	0.00693872	0.00665495	0.00588277	0.00371966	0.00502202	0.00557328
C50:0/C51:7|||841.7836410068	841.784	834.784	2.23748	3.02266	1.06559	2.78447	1.95352	1.99831	2.9482	2.76437	2.20969	1.45404	2.55106	3.78573	4.11656	4.35418	2.7935	2.56001	2.16299	1.59421			C52:6|||857.72104075	857.721	850.721	0.00307801	0.00309738	0.00432721	0.00297881	0.00365639	0.00282306	0.00271382	0.00269638	0.0030593	0.00267306	0.00250706	0.00241501	0.00219453	0.00200022	0.00238225	0.00270003	0.00281998	0.00258018
C52:6|||857.72104075	857.721	850.721	1.32693	1.31124	1.90914	1.51784	1.56501	1.17666	0.837413	0.868029	0.945937	0.821425	1.02948	1.06625	1.30196	1.3087	1.13124	1.85826	1.21457	0.738048			C52:5|||859.7366908142	859.737	852.737	0.024492	0.0218849	0.032956	0.0220697	0.0284471	0.0241026	0.0208523	0.0207571	0.0240688	0.0221682	0.0216289	0.0222712	0.020501	0.0200657	0.0208191	0.0249471	0.0224941	0.0228531
C52:5|||859.7366908142	859.737	852.737	10.5585	9.26472	14.54	11.2455	12.1759	10.046	6.43446	6.68222	7.44208	6.81223	8.88155	9.83298	12.1627	13.1285	9.88616	17.1695	9.68826	6.53703			C52:4/C53:11|||861.7523408784	861.752	854.752	0.098657	0.0856243	0.112447	0.0864979	0.106243	0.0938206	0.0838123	0.0830757	0.0991764	0.0923762	0.0984302	0.0961225	0.0953013	0.0932149	0.0857985	0.108078	0.100818	0.0979008
C52:4/C53:11|||861.7523408784	861.752	854.752	42.5309	36.248	49.6109	44.0745	45.4744	39.1047	25.8622	26.7441	30.6654	28.387	40.4187	42.4391	56.5398	60.9883	40.7424	74.3834	43.4225	28.0041			C52:3/C53:10|||863.7679909426	863.768	856.768	0.139196	0.147898	0.147023	0.131734	0.142598	0.146879	0.140072	0.141755	0.142795	0.139263	0.148978	0.147907	0.1528	0.149286	0.151101	0.151757	0.151712	0.151966
C52:3/C53:10|||863.7679909426	863.768	856.768	60.0073	62.6109	64.8655	67.1246	61.0347	61.2196	43.2226	45.6343	44.1522	42.7953	61.1751	65.3026	90.6521	97.6741	71.7522	104.444	65.3428	43.4692			C52:2/C53:9|||865.7836410068	865.784	858.784	0.0767074	0.0938216	0.0659205	0.0763735	0.0713589	0.0842651	0.0931154	0.09324	0.0816892	0.0806457	0.0862269	0.0912653	0.0900707	0.0876809	0.0992866	0.0751294	0.0834848	0.0820577
C52:2/C53:9|||865.7836410068	865.784	858.784	33.0685	39.7182	29.0837	38.9157	30.543	35.1219	28.7329	30.0162	25.2584	24.7822	35.4076	40.2946	53.4367	57.3675	47.1473	51.7068	35.9571	23.4722			C52:1/C53:8|||867.799291071	867.799	860.799	0.0161066	0.0205456	0.00880716	0.0148684	0.0138323	0.0152633	0.0241669	0.0256399	0.0192077	0.0158243	0.0193165	0.0225039	0.0219239	0.019872	0.0193341	0.0125648	0.016054	0.014098
C52:1/C53:8|||867.799291071	867.799	860.799	6.94352	8.69772	3.88566	7.57611	5.92051	6.36177	7.45726	8.2541	5.93903	4.86275	7.93201	9.93569	13.0069	13.0018	9.18101	8.64758	6.91448	4.03267			C52:0/C53:7|||869.8149411352	869.815	862.815	0.00252123	0.00287842	0.00130947	0.0027762	0.00217163	0.00172647	0.00421034	0.0042606	0.00314818	0.00229092	0.00215801	0.00277124	0.00271529	0.00266711	0.00153716	0.00157724	0.00245543	0.0021874
C52:0/C53:7|||869.8149411352	869.815	862.815	1.0869	1.21854	0.577731	1.4146	0.929503	0.719599	1.2992	1.37159	0.973418	0.703994	0.886148	1.22353	1.61091	1.74503	0.729939	1.08551	1.05756	0.625695			C53:2/C54:9|||879.7053906858	879.705	872.705	0.00188639	0.00187855	0.00202315	0.00171052	0.00151512	0.00149388	0.00211757	0.00175055	0.00169863	0.00184257	0.00146912	0.00198881	0.0017045	0.00172966	0.00156611	0.00153375	0.00213056	0.00239472
C53:2/C54:9|||879.7053906858	879.705	872.705	0.81322	0.795261	0.892601	0.871588	0.648503	0.622654	0.653426	0.563545	0.525218	0.566217	0.603269	0.87808	1.01123	1.13168	0.743683	1.05558	0.917637	0.684999			C53:1/C54:8|||881.72104075	881.721	874.721	0.00162721	0.00137918	0.00155083	0.00148768	0.00142095	0.00107225	0.00161798	0.00163292	0.0013642	0.00126581	0.00119362	0.00126249	0.00122694	0.00101734	0.000920655	0.000927233	0.00131458	0.00150811
C53:1/C54:8|||881.72104075	881.721	874.721	0.701488	0.583859	0.684214	0.758038	0.608196	0.446916	0.499265	0.525678	0.421812	0.388981	0.490139	0.557402	0.72791	0.66562	0.437183	0.638157	0.566191	0.431388			C53:0/C54:7|||883.7366908142	883.737	876.737	0.00933448	0.00473741	0.00955712	0.00632786	0.00981245	0.0059662	0.0060022	0.00563852	0.00774294	0.00677524	0.00596063	0.00580434	0.00572734	0.00573532	0.00345724	0.00688565	0.0058244	0.0056702
C53:0/C54:7|||883.7366908142	883.737	876.737	4.02408	2.00552	4.21654	3.22433	4.19993	2.48673	1.85212	1.81517	2.39412	2.08202	2.44763	2.56268	3.39789	3.75248	1.64171	4.73896	2.50858	1.62193			C54:6|||885.7523408784	885.752	878.752	0.0466453	0.0250891	0.0451933	0.0388387	0.0481046	0.0349092	0.0288747	0.0306942	0.0396817	0.0391883	0.0365866	0.031931	0.0329144	0.033623	0.0204757	0.0443586	0.0350323	0.0361681
C54:6|||885.7523408784	885.752	878.752	20.1087	10.6211	19.939	19.7901	20.5898	14.5503	8.90994	9.8812	12.2696	12.0425	15.0237	14.0979	19.5273	21.9987	9.72312	30.5292	15.0885	10.3457			C54:5/C55:12|||887.7679909426	887.768	880.768	0.10167	0.0638257	0.105305	0.0945951	0.101698	0.086263	0.0721802	0.0736362	0.0873717	0.096319	0.0849587	0.0735813	0.0756199	0.0842707	0.0575328	0.103351	0.0858951	0.0951338
C54:5/C55:12|||887.7679909426	887.768	880.768	43.8299	27.0198	46.4597	48.2005	43.5287	35.9547	22.2729	23.7053	27.0154	29.5986	34.8868	32.4869	44.8634	55.1363	27.3201	71.1303	36.9952	27.2126			C54:4/C55:11|||889.7836410068	889.784	882.784	0.114517	0.089715	0.111594	0.112152	0.108928	0.10764	0.0984327	0.100144	0.103696	0.115019	0.0993385	0.0865265	0.0914996	0.103165	0.0820206	0.109381	0.102688	0.111272
C54:4/C55:11|||889.7836410068	889.784	882.784	49.3683	37.9797	49.2347	57.1467	46.6235	44.8647	30.3737	32.2388	32.0629	35.3449	40.7917	38.2024	54.2844	67.4984	38.9484	75.2798	44.228	31.8287			C54:3/C55:10|||891.799291071	891.799	884.799	0.0671178	0.0637575	0.056544	0.0726527	0.0602301	0.0656163	0.0692701	0.0720342	0.0658483	0.0713893	0.061733	0.0565574	0.0614496	0.0669094	0.0589701	0.0580292	0.0625794	0.0640415
C54:3/C55:10|||891.799291071	891.799	884.799	28.9344	26.9909	24.9469	37.0198	25.7797	27.3491	21.3749	23.1896	20.3603	21.9377	25.3496	24.9707	36.4565	43.7772	28.0026	39.9379	26.9531	18.3187			C54:2/C55:9|||893.8149411352	893.815	886.815	0.0227103	0.0238371	0.0139499	0.0242392	0.0194087	0.0213389	0.0281593	0.030864	0.0259125	0.024432	0.0212637	0.0216892	0.0227473	0.0240829	0.0200759	0.0169921	0.0204925	0.0183433
C54:2/C55:9|||893.8149411352	893.815	886.815	9.79038	10.0911	6.1546	12.3509	8.30733	8.8941	8.6892	9.93586	8.01216	7.50789	8.73159	9.57602	13.4954	15.7569	9.53329	11.6946	8.82614	5.24701			C54:1/C55:8|||895.8305911994	895.831	888.831	0.00501882	0.00627333	0.00205789	0.00555517	0.0032505	0.00392688	0.00639913	0.00774712	0.00583233	0.00549143	0.0044497	0.00429566	0.00466491	0.00510175	0.00270891	0.00307053	0.00446247	0.00288656
C54:1/C55:8|||895.8305911994	895.831	888.831	2.16361	2.65574	0.907927	2.83061	1.39128	1.63674	1.9746	2.49398	1.80336	1.6875	1.82719	1.89658	2.76757	3.33795	1.28636	2.11326	1.92199	0.825687			C54:0/C55:7|||897.8462412636	897.846	890.846	0.00177598	0.00169659	0.0011697	0.00180076	0.00192166	0.0015386	0.00333022	0.00325756	0.00212513	0.00207208	0.00134476	0.00177307	0.00170158	0.00132314	0.00175939	0.00132283	0.00204135	0.00249216
C54:0/C55:7|||897.8462412636	897.846	890.846	0.765621	0.71823	0.516065	0.917571	0.822511	0.641294	1.02762	1.04869	0.65709	0.636744	0.552204	0.782828	1.00951	0.865698	0.835465	0.910423	0.879214	0.71287			C55:6|||899.7679909426	899.768	892.768	0.000437265	0.000300888	0.000321888	0.000438009	0.000385876	0.000138051	0.000458246	0.000426445	0.000403489	0.00031384	0.000226258	0.000370726	0.000223551	0.000320324	0.000432986	0.000289425	0.00055695	0.000404181
C55:6|||899.7679909426	899.768	892.768	0.188505	0.127377	0.142015	0.223185	0.165163	0.0575399	0.141402	0.137283	0.124759	0.0964421	0.0929092	0.16368	0.132627	0.20958	0.205608	0.199193	0.239879	0.115614			C55:5/C56:12|||901.7836410068	901.784	894.784	0.0019004	0.000873274	0.00103605	0.00123973	0.00104792	0.000709738	0.000816438	0.000714205	0.00110311	0.00107439	0.000703914	0.000849515	0.000772213	0.000943232	0.000253576	0.00114698	0.00129603	0.000873227
C55:5/C56:12|||901.7836410068	901.784	894.784	0.819261	0.36969	0.457097	0.631697	0.448533	0.295821	0.251931	0.22992	0.341081	0.330157	0.28905	0.37507	0.458134	0.617134	0.120413	0.789395	0.558202	0.249782			C55:4/C56:11|||903.799291071	903.799	896.799	0.003215	0.00185258	0.00250645	0.00255028	0.00207806	0.00172802	0.00200104	0.00193467	0.0021839	0.00219912	0.00183594	0.00190824	0.00192293	0.00250419	0.00143353	0.0021841	0.00190435	0.00253449
C55:4/C56:11|||903.799291071	903.799	896.799	1.38599	0.784265	1.10583	1.29948	0.889453	0.720245	0.617467	0.622817	0.675263	0.675784	0.753897	0.842508	1.14083	1.63843	0.680726	1.50318	0.820207	0.724977			C55:3/C56:10|||905.72104075	905.721	898.721	0.00231729	0.00152424	0.00188386	0.00225854	0.00159817	0.00139901	0.00208159	0.00186555	0.00178544	0.00207785	0.00166434	0.00162015	0.00143323	0.00192216	0.000960995	0.00147095	0.00176569	0.00213747
C55:3/C56:10|||905.72104075	905.721	898.721	0.998981	0.645266	0.831148	1.15083	0.68405	0.583111	0.642323	0.600565	0.55206	0.638518	0.683433	0.715315	0.850302	1.25762	0.456339	1.01236	0.760485	0.611412			C55:2/C56:9|||907.7366908142	907.737	900.737	0.00142211	0.00114341	0.00129219	0.00172254	0.00131556	0.00105392	0.00126297	0.00134171	0.00110839	0.00104227	0.000776002	0.000828749	0.000852214	0.00117331	0.000738374	0.000938766	0.00108652	0.00128416
C55:2/C56:9|||907.7366908142	907.737	900.737	0.61307	0.484048	0.570105	0.877712	0.563088	0.439278	0.389719	0.431929	0.342715	0.320287	0.318652	0.365902	0.505597	0.767671	0.350625	0.646094	0.467965	0.367329			C55:1/C56:8|||909.7523408784	909.752	902.752	0.00353914	0.00162348	0.00360593	0.00392132	0.00372137	0.00235847	0.00268712	0.00259105	0.00274856	0.00281915	0.00185466	0.00169121	0.00155177	0.00172266	0.00119708	0.00192391	0.00159312	0.00272621
C55:1/C56:8|||909.7523408784	909.752	902.752	1.52572	0.687281	1.59091	1.99809	1.59282	0.983017	0.829172	0.834122	0.849858	0.866317	0.761584	0.746689	0.920627	1.1271	0.568446	1.32411	0.686161	0.77982			C55:0/C56:7|||911.7679909426	911.768	904.768	0.00590761	0.00310443	0.00689961	0.00621058	0.00611416	0.00478228	0.00505949	0.00399887	0.00513806	0.00526046	0.00360694	0.00274431	0.00265037	0.00377084	0.00238104	0.00389931	0.00315876	0.00447044
C55:0/C56:7|||911.7679909426	911.768	904.768	2.54677	1.31422	3.04406	3.16457	2.61699	1.99327	1.56122	1.28733	1.58869	1.61653	1.48113	1.21164	1.5724	2.46717	1.13066	2.68365	1.36048	1.27875			C56:6|||913.7836410068	913.784	906.784	0.00627744	0.00356026	0.00658932	0.00667032	0.00676516	0.0055705	0.00542983	0.00545788	0.00511297	0.00577861	0.00422586	0.00362589	0.00374167	0.00419495	0.00266226	0.00477392	0.00384265	0.00494727
C56:6|||913.7836410068	913.784	906.784	2.7062	1.50719	2.90716	3.39883	2.89562	2.3218	1.6755	1.75702	1.58093	1.77575	1.73528	1.60087	2.21984	2.74466	1.26421	3.28559	1.65503	1.41514			C56:5/C57:12|||915.799291071	915.799	908.799	0.00864577	0.00590079	0.00840642	0.00894129	0.00863845	0.00735728	0.00715549	0.00612783	0.0084107	0.00854137	0.00646946	0.00546322	0.00631405	0.00719865	0.00474884	0.00797557	0.00703594	0.00598102
C56:5/C57:12|||915.799291071	915.799	908.799	3.72718	2.49803	3.70885	4.55599	3.69743	3.06653	2.20799	1.9727	2.60059	2.62474	2.65658	2.41207	3.74597	4.70991	2.25504	5.48908	3.03039	1.71084			C56:4/C57:11|||917.8149411352	917.815	910.815	0.013779	0.00976083	0.01095	0.0135998	0.0113325	0.0105956	0.00931943	0.0105798	0.0117593	0.0127149	0.00969073	0.00860314	0.00905252	0.0102125	0.00688271	0.0108298	0.00931838	0.00823051
C56:4/C57:11|||917.8149411352	917.815	910.815	5.94013	4.13212	4.83106	6.92973	4.85055	4.41628	2.87572	3.40591	3.63597	3.90725	3.97933	3.79838	5.37063	6.68177	3.26833	7.45349	4.01344	2.3543			C56:3/C57:10|||919.8305911994	919.831	912.831	0.0110054	0.00918367	0.0081283	0.0117456	0.00846343	0.00927817	0.00892274	0.0109002	0.010391	0.0106982	0.00736712	0.00675455	0.00801736	0.00948884	0.00604002	0.0079934	0.00758176	0.00641378
C56:3/C57:10|||919.8305911994	919.831	912.831	4.74442	3.88779	3.58615	5.98493	3.62252	3.86717	2.75332	3.50905	3.21291	3.28752	3.02518	2.9822	4.75649	6.20832	2.86817	5.50135	3.26548	1.83463			C56:2/C57:9|||921.8462412636	921.846	914.846	0.005224	0.00448191	0.0027157	0.00522377	0.00303784	0.00349701	0.00420246	0.00583265	0.005255	0.00573233	0.00335165	0.00313088	0.00358353	0.00384203	0.0019144	0.00269835	0.00325944	0.00230982
C56:2/C57:9|||921.8462412636	921.846	914.846	2.25206	1.89736	1.19815	2.66174	1.30026	1.45756	1.29677	1.87767	1.62485	1.76153	1.3763	1.38232	2.12602	2.51375	0.909072	1.8571	1.40385	0.660713			C56:1/C57:8|||923.8618913278	923.862	916.862	0.00121059	0.000994269	0.000531303	0.0014985	0.000537468	0.000802575	0.00129037	0.00136603	0.00116883	0.00111835	0.000891315	0.000672415	0.000847023	0.00096089	0.000694522	0.000536833	0.00105833	0.000778835
C56:1/C57:8|||923.8618913278	923.862	916.862	0.521883	0.420911	0.234407	0.763552	0.230047	0.334515	0.398172	0.439758	0.361405	0.343666	0.366003	0.296878	0.502517	0.628687	0.329802	0.369468	0.455824	0.222782			C57:3/C58:10|||933.7523408784	933.752	926.752	0.000905193	0.000483806	0.000805606	0.00127996	0.000748647	0.000552448	0.000747478	0.000711254	0.000838331	0.000634287	0.000555873	0.000435897	0.000422331	0.000463347	0.000478641	0.000509732	0.000526256	0.000752058
C57:3/C58:10|||933.7523408784	933.752	926.752	0.390228	0.204813	0.355428	0.652195	0.320436	0.230262	0.230651	0.22897	0.259213	0.194915	0.22826	0.192453	0.250558	0.303157	0.227288	0.350817	0.226659	0.215123			C57:2/C58:9|||935.7679909426	935.768	928.768	0.00135633	0.000576458	0.00156136	0.00221711	0.00145417	0.00100898	0.00116948	0.000781124	0.00118595	0.00124863	0.000508503	0.000598563	0.000543641	0.000863937	0.000497508	0.00084115	0.000651886	0.00105599
C57:2/C58:9|||935.7679909426	935.768	928.768	0.584712	0.244036	0.688864	1.12971	0.622414	0.420546	0.360869	0.251463	0.366696	0.383702	0.208808	0.264272	0.322528	0.565253	0.236247	0.578911	0.280768	0.302061			C57:1/C58:8|||937.7836410068	937.784	930.784	0.00123279	0.000414759	0.0013922	0.00229817	0.00154304	0.00125044	0.00147005	0.000993128	0.00109643	0.00120269	0.000728564	0.00057069	0.000711984	0.000834006	0.000693828	0.000991647	0.000757578	0.00143962
C57:1/C58:8|||937.7836410068	937.784	930.784	0.531456	0.175583	0.61423	1.17102	0.660451	0.521189	0.453617	0.319712	0.339017	0.369584	0.299172	0.251966	0.422402	0.54567	0.329472	0.682488	0.32629	0.411797			C57:0/C58:7/C59:14|||939.799291071	939.799	932.799	0.00118507	0.000580486	0.00104563	0.00247679	0.00121908	0.000816466	0.00107082	0.000870455	0.000959095	0.00109115	0.000972805	0.000671655	0.000596182	0.000526841	0.000924577	0.000961198	0.000591048	0.00121593
C57:0/C58:7/C59:14|||939.799291071	939.799	932.799	0.51088	0.245741	0.461324	1.26204	0.521789	0.340305	0.330427	0.28022	0.296553	0.335309	0.399466	0.296543	0.3537	0.344699	0.439046	0.661532	0.254565	0.347811			C58:4/C59:11|||945.8462412636	945.846	938.846	0.00153175	0.00112817	0.00148451	0.00194015	0.00112372	0.0012386	0.000948527	0.00145076	0.00168428	0.00177607	0.000929162	0.00133591	0.00124952	0.00168463	0.00127907	0.00154055	0.000982199	0.00126359
C58:4/C59:11|||945.8462412636	945.846	938.846	0.660338	0.477596	0.654957	0.988595	0.480974	0.516253	0.29269	0.467034	0.52078	0.545781	0.381544	0.58982	0.741308	1.10221	0.60738	1.06026	0.423035	0.361445			C58:3/C59:10|||947.8618913278	947.862	940.862	0.00247833	0.00213267	0.00204478	0.00253872	0.00250136	0.00235366	0.00241412	0.00290236	0.00296652	0.00374238	0.00227683	0.00191414	0.00200262	0.00211991	0.00175749	0.00157281	0.00201696	0.00261082
C58:3/C59:10|||947.8618913278	947.862	940.862	1.06841	0.90284	0.902144	1.29359	1.07063	0.981013	0.744933	0.934338	0.917249	1.15002	0.934941	0.845112	1.1881	1.38701	0.834565	1.08247	0.86871	0.746812			C58:2/C59:9|||949.877541392	949.878	942.878	0.000585322	0.000567977	0.00015783	0.00135961	0.000281774	0.00037536	0.000348748	0.000440462	0.000570926	0.00049207	0.00016188	0.000254163	0.000473699	0.000466332	0.000379045	0.00020937	0.000463513	0.000387579
C58:2/C59:9|||949.877541392	949.878	942.878	0.252332	0.240446	0.0696337	0.692781	0.120605	0.156451	0.107614	0.141795	0.176531	0.151212	0.0664731	0.112216	0.281034	0.30511	0.179994	0.144096	0.199636	0.110865			C58:1/C59:8/C60:15|||951.8931914562	951.893	944.893	0.000541872	0.000329031	0.000176912	0.000756566	0.000390209	0.00022613	0.000177395	0.000261066	0.000249232	0.000517283	0.000179876	0.000250266	0.000308083	0.000275245	0.000205959	9.28696e-05	0.000410941	0.000346565
C58:1/C59:8/C60:15|||951.8931914562	951.893	944.893	0.2336	0.139291	0.0780525	0.385504	0.167018	0.0942517	0.0547393	0.0840434	0.0770627	0.15896	0.0738632	0.110495	0.182778	0.180086	0.0978021	0.0639163	0.176993	0.0991333						1	1	1	1	1	1	1	1	1	1	1	1	1	1	1	1	1	1
		Sum	431.099	423.337	441.193	509.545	428.02	416.803	308.573	321.924	309.201	307.297	410.633	441.511	593.275	654.276	474.861	688.237	430.702	286.045
																							Fatty Acid Chain in TAG(FA) (nmol/ mg protein)	m/z	Mass	#01	#02	#03	#04	#05	#06	#07	#08	#09	#10	#11	#12	#13	#14	#15	#16	#17	#18
Fatty Acid Chain in TAG(FA) (nmol/ mg protein)	m/z	Mass	#01	#02	#03	#04	#05	#06	#07	#08	#09	#10	#11	#12	#13	#14	#15	#16	#17	#18			228(14:0)	228	228	0.0252356	0.0323991	0.0260937	0.0285582	0.0247001	0.0274965	0.0296887	0.0288658	0.026049	0.0280766	0.028358	0.025669	0.0281638	0.0286449	0.0359018	0.0261934	0.029997	0.0289473
228(14:0)	228	228	33.619	42.6546	35.4778	45.103	32.7293	34.9992	28.8088	29.0264	25.1791	26.693	36.1298	34.966	51.3677	57.8128	52.5448	55.6463	40.2415	25.8779			254(16:1)	254	254	0.0418056	0.0656192	0.0662337	0.048657	0.0488436	0.058498	0.0476958	0.04514	0.0437205	0.0489016	0.0423727	0.0453699	0.0423857	0.0423666	0.0753772	0.0486171	0.0553628	0.0485429
254(16:1)	254	254	55.6935	86.3899	90.0533	76.8456	64.721	74.4598	46.2821	45.3911	42.2605	46.4916	53.9854	61.8021	77.307	85.5066	110.32	103.284	74.2701	43.3958			256(16:0)	256	256	0.212574	0.249294	0.201938	0.203537	0.2207	0.228219	0.243231	0.234912	0.228651	0.206666	0.25343	0.279682	0.271898	0.244209	0.274828	0.22635	0.242489	0.229581
256(16:0)	256	256	283.192	328.204	274.56	321.452	292.441	290.491	236.022	236.219	221.016	196.481	322.886	380.979	495.913	492.876	402.229	480.868	325.303	205.238			278(18:3)	278	278	0.024017	0.0198644	0.0249992	0.0206387	0.0272212	0.0191944	0.024521	0.0239244	0.024356	0.0217586	0.0206738	0.0198316	0.0172328	0.0171617	0.0164601	0.018985	0.018515	0.0188072
278(18:3)	278	278	31.9955	26.1521	33.9896	32.5954	36.0699	24.4318	23.7942	24.0575	23.5427	20.6863	26.3397	27.0142	31.4307	34.6366	24.0905	40.3326	24.8381	16.813			280(18:2)	280	280	0.273002	0.208005	0.267856	0.24941	0.271085	0.249511	0.213678	0.220569	0.254234	0.256	0.252948	0.24389	0.245548	0.253551	0.19851	0.281047	0.246426	0.250796
280(18:2)	280	280	363.694	273.846	364.185	393.901	359.206	317.593	207.344	221.796	245.745	243.383	322.271	332.223	447.854	511.73	290.532	597.068	330.585	224.203			282(18:1)	282	282	0.28011	0.284113	0.296642	0.302317	0.27089	0.296722	0.274905	0.278365	0.266074	0.297281	0.263634	0.251058	0.265886	0.282744	0.284199	0.282205	0.282281	0.2912
282(18:1)	282	282	373.164	374.045	403.323	477.459	358.947	377.687	266.757	279.913	257.189	282.631	335.886	341.987	484.948	570.65	415.944	599.528	378.685	260.324			284(18:0)	284	284	0.0738613	0.0683796	0.0509735	0.0669716	0.067593	0.061985	0.0829187	0.0850808	0.0765576	0.0690256	0.0724049	0.0769856	0.0726305	0.069507	0.0579091	0.0567093	0.0579656	0.0605642
284(18:0)	284	284	98.3983	90.024	69.3051	105.77	89.5651	78.8983	80.4611	85.5541	74.0012	65.6239	92.2483	104.869	132.47	140.283	84.7538	120.476	77.7618	54.1425			304(20:4)	304	304	0.00881438	0.00987645	0.00856748	0.00993166	0.00914246	0.00725412	0.0111048	0.0112091	0.0105201	0.00922292	0.00885536	0.00651591	0.00679194	0.00801897	0.00746757	0.0075899	0.00862869	0.00983559
304(20:4)	304	304	11.7425	13.0027	11.6486	15.6854	12.1144	9.23349	10.7757	11.2715	10.1688	8.76839	11.2823	8.87587	12.3878	16.1843	10.9293	16.1243	11.5755	8.7927			306(20:3)	306	306	0.00647845	0.00735167	0.00678783	0.00704072	0.00701168	0.00534177	0.00846062	0.0082401	0.00778153	0.00659896	0.00722333	0.00548071	0.00520182	0.00612575	0.00550435	0.00636839	0.00667089	0.00800468
306(20:3)	306	306	8.6306	9.67872	9.22894	11.1196	9.29093	6.79934	8.20986	8.28595	7.52168	6.27375	9.20296	7.46574	9.48756	12.3633	8.05599	13.5293	8.94911	7.15593			310(20:1)	310	310	0.0165322	0.0145894	0.0163761	0.0160932	0.0142984	0.0130283	0.015755	0.0160957	0.0161946	0.0165803	0.014441	0.0129167	0.0141214	0.0140628	0.0142259	0.0164996	0.015731	0.0126347
310(20:1)	310	310	22.0243	19.2075	22.2654	25.4166	18.9463	16.5832	15.288	16.1852	15.6538	15.7632	18.3987	17.5949	25.7559	28.3823	20.8206	35.0524	21.1035	11.2951			312(20:0)	312	312	0.0168375	0.0162154	0.0114097	0.0205005	0.0147117	0.0135528	0.0187336	0.0183698	0.0175434	0.0163954	0.0125127	0.0119744	0.0119952	0.0132273	0.0102143	0.0104371	0.0125286	0.0121892
312(20:0)	312	312	22.4309	21.3482	15.513	32.3771	19.494	17.2508	18.1784	18.472	16.9576	15.5874	15.942	16.3113	21.878	26.6961	14.9493	22.1731	16.8073	10.8968			328(22:6)	328	328	0.0060163	0.00788625	0.0071635	0.010329	0.00659438	0.00586456	0.00959146	0.00913969	0.00848606	0.00637791	0.00670173	0.00605838	0.00503105	0.00604816	0.00519597	0.00536267	0.00743753	0.0079373
328(22:6)	328	328	8.01494	10.3825	9.7397	16.3129	8.73799	7.46477	9.30717	9.19054	8.20269	6.06359	8.53841	8.25263	9.17609	12.2067	7.60465	11.3927	9.97757	7.09569			338(22:1)	338	338	0.00598209	0.00594588	0.00554429	0.00633463	0.0064363	0.00519995	0.0072343	0.0072527	0.00744321	0.00619572	0.00610824	0.00540731	0.00503336	0.00572664	0.00550745	0.00575155	0.0064922	0.00745379
338(22:1)	338	338	7.96936	7.82795	7.53818	10.0045	8.52853	6.61882	7.01988	7.29305	7.19466	5.89038	7.78227	7.36575	9.1803	11.5578	8.06052	12.2188	8.70939	6.66345			340(22:0)	340	340	0.00873293	0.0104601	0.00941509	0.00968088	0.010772	0.00813227	0.0124825	0.0128367	0.0123887	0.0109197	0.0103355	0.00916069	0.00808004	0.00860673	0.00870049	0.00788441	0.00947371	0.0135063
340(22:0)	340	340	11.634	13.7711	12.801	15.2893	14.2737	10.3513	12.1126	12.9082	11.975	10.3815	13.168	12.4785	14.7371	17.3706	12.7337	16.75	12.7091	12.0742					Sum	1	1	1	1	1	1	1	1	1	1	1	1	1	1	1	1	1	1
		Sum	1332.2	1316.53	1359.63	1579.33	1325.07	1272.86	970.361	1005.56	966.607	950.718	1274.06	1362.18	1823.89	2018.26	1463.57	2124.44	1341.52	893.968
