# Supplementary material for: Lipocalin 2 regulates mitochondrial phospholipidome remodeling, dynamics, and function in brown adipose tissue in male mice
Source: Nat Commun. 2023 Oct 23;14:6729. doi: 10.1038/s41467-023-42473-2 (PMC10593768; doi:10.1038/s41467-023-42473-2)
Supplement: Supplementary file 5 — Supplementary Data 2 [file 41467_2023_42473_MOESM5_ESM.xlsx]

## Sheet: Supplementary Data 2 Lipidomics
Supplementary Data 2 Lipidomics
		Sample ID	1	2	3	4	5	6	7	8	9	10	11	12	13	14	15	16	17	18	19	20
		Treatment	WT Saline	WT Saline	WT Saline	WT Saline	WT Saline	KO Saline	KO Saline	KO Saline	KO Saline	KO Saline	WT CL	WT CL	WT CL	WT CL	WT CL	KO CL	KO CL	KO CL	KO CL	KO CL
Diglyceride (DAG) (nmol/mg protein)	MASS	Molecular Weight	#1	#2	#3	#4	#5	#6	#7	#8	#9	#10	#11	#12	#13	#14	#15	#16	#17	#18	#19	#20
C20:0	486.379	400.379	0.0744156	0.0908988	0.0934423	0.0739558	0.104752	0.11981	0.0851265	0.0775869	0.0613647	0.084296	0.0592761	0.0551691	0.050583	0.0362458	0.06224	0.0363374	0.0447703	0.0513367	0.0585179	0.0378431
C28:0	598.505	512.505	0.160608	0.146102	0.144377	0.120314	0.190212	0.180898	0.149371	0.152525	0.160688	0.151416	0.145451	0.153015	0.137043	0.147386	0.1699	0.130307	0.14359	0.151376	0.151787	0.14249
C32:2	650.536	564.536	0.140189	0.165648	0.145055	0.153924	0.157969	0.243458	0.266063	0.188181	0.23143	0.168623	0.151655	0.153414	0.14142	0.301401	0.207753	0.311602	0.242333	0.298567	0.239496	0.267255
C32:1	652.552	566.552	0.184295	0.18611	0.189245	0.264523	0.224759	0.302804	0.503312	0.275947	0.322923	0.250103	0.214351	0.189263	0.175199	0.344653	0.248358	0.345436	0.314326	0.403362	0.305335	0.321786
C32:0	654.567	568.567	0.345951	0.326613	0.31655	0.330518	0.338398	0.486498	0.656532	0.409935	0.428231	0.390546	0.325419	0.266445	0.235579	0.392914	0.315203	0.471087	0.486271	0.514034	0.409678	0.417604
C34:3	676.552	590.552	0.193433	0.161655	0.166172	0.186256	0.157802	0.241146	0.26367	0.153777	0.215633	0.176845	0.172074	0.135689	0.144588	0.296113	0.227724	0.382255	0.294598	0.287787	0.238495	0.372649
C34:2	678.567	592.567	2.19131	2.3497	2.01167	2.34819	2.16031	2.83311	3.31053	2.47771	3.04555	2.18135	2.06812	1.99888	1.6882	3.54264	2.44055	4.24914	3.37781	3.40993	2.84431	3.37202
C34:1	680.583	594.583	1.16225	1.30474	1.10929	1.7724	1.31032	1.49128	2.40782	1.64506	1.83715	1.38896	1.22427	1.1223	0.881813	1.99468	1.32625	2.11223	1.96678	2.23504	1.8506	1.92465
C34:0	682.599	596.599	0.317829	0.371359	0.380672	0.411651	0.332715	0.550398	0.74778	0.463651	0.307984	0.6672	0.430334	0.243238	0.22287	0.334546	0.338795	0.375893	0.852836	0.842069	0.369181	0.393815
C36:4	702.567	616.567	0.80194	0.945463	0.788143	0.638695	0.792042	1.05325	0.762633	0.713054	0.852551	0.742705	0.867307	0.731858	0.712435	1.11178	0.862268	1.30042	1.18036	0.871999	0.855118	1.19699
C36:3	704.583	618.583	0.747166	0.997338	0.76683	0.906834	0.850823	1.02195	1.0339	0.92432	1.09571	0.772447	0.830518	0.920661	0.682979	1.73148	1.02749	1.89163	1.76563	1.28772	1.11053	1.81713
C36:2	706.599	620.599	1.02675	1.2344	0.971875	1.3307	1.07658	1.44928	1.75457	1.4567	1.32578	1.24667	1.13844	1.05266	0.837716	2.0582	1.38546	2.43575	2.62823	2.36609	1.76352	2.04256
C36:1	708.614	622.614	0.429176	0.503918	0.435609	0.670993	0.493066	0.58855	0.850459	0.667185	0.537167	0.632682	0.547791	0.396911	0.323301	0.732086	0.518708	0.792805	1.23511	1.24846	0.761009	0.786344
C36:0	710.63	624.63	0.290886	0.485573	0.446304	0.476059	0.341004	0.59758	0.73767	0.530094	0.296266	0.76302	0.505374	0.302432	0.228949	0.324444	0.403286	0.314391	0.957916	0.926206	0.342259	0.362274
C38:7	724.552	638.552	0.144027	0.162249	0.0878656	0.0954422	0.0971216	0.122656	0.0819708	0.0615516	0.0931658	0.102546	0.0689922	0.113769	0.0772759	0.0857188	0.0823427	0.0973036	0.117089	0.0655347	0.149328	0.105432
C38:6	726.567	640.567	0.0875027	0.0585771	0.041126	0.0175435	0.0399322	0.0211017	0.0221036	0.0429596	0.0507566	0.0427518	0.0444311	0.0416332	0.0181471	0.0375664	0.0233406	0.0514753	0.0613288	0.0215669	0.0368793	0.0685557
C38:4	730.599	644.599	0.451645	0.414693	0.392479	0.236223	0.394491	0.350734	0.342904	0.389111	0.362017	0.167719	0.260793	0.25191	0.170466	0.239511	0.221542	0.248926	0.288912	0.250417	0.290482	0.314161
C38:3	732.614	646.614	0.329147	0.411555	0.248389	0.224333	0.346303	0.37419	0.318086	0.280234	0.337161	0.327355	0.272483	0.37	0.309074	0.435943	0.416725	0.417612	0.383207	0.391132	0.411975	0.431109
C38:2	734.63	648.63	0.111086	0.158278	0.0990004	0.142844	0.128989	0.150233	0.13212	0.132971	0.171881	0.107431	0.137704	0.135091	0.108863	0.303556	0.18377	0.301738	0.267449	0.281555	0.248042	0.256113
C38:1	736.646	650.646	0.054449	0.0745321	0.0465801	0.0860576	0.0703277	0.064173	0.0638643	0.0689388	0.0743679	0.0512253	0.0784507	0.0696553	0.0507478	0.136649	0.0907247	0.122443	0.141256	0.158381	0.140173	0.124076
C40:8	750.567	664.567	0.0992065	0.133173	0.0451978	0.0474942	0.0580744	0.0782253	0.060068	0.0894253	0.116661	0.0571267	0.0280676	0.120875	0.0436817	0.0987401	0.0878374	0.0645527	0.0732554	0.0949103	0.0978407	0.0761823
C40:7	752.583	666.583	0.114793	0.0667782	0.0301161	0.0369424	0.0564239	0.0502699	0.04294	0.0747099	0.0681649	0.0420332	0.0121742	0.04884	0.0320572	0.0529695	0.0503861	0.0441135	0.0494968	0.047921	0.0520708	0.0637515
C42:3	788.677	702.677	0.083218	0.0305605	0.0437106	0.00493219	0.0270144	0.0803216	0.08476	0.0542428	0.0410789	0.0499568	0.000960351	0	0.0442483	0.0206154	0.039423	0.0393999	0.0261165	0.0299664	0.0540187	0.0121863
C44:8	806.63	720.63	0.316359	0.390758	0.296387	0.394989	0.282936	0.254554	0.389242	0.415572	0.301514	0.264632	0.187678	0.329885	0.262319	0.227454	0.274656	0.17376	0.21602	0.242934	0.24592	0.252051
C44:7	808.646	722.646	0.147249	0.0919365	0.0452103	0.130147	0.0373874	0.00717448	0.0674771	0.108026	0.0982943	0.0637186	0.0482468	0.0784069	0.0945879	0.0813065	0.0890633	0.0623647	0.0720675	0.059629	0.100852	0.0786983
C44:3	816.708	730.708	0.0941936	0.0319456	0.0405562	0.0361309	0.0166527	0.0261686	0.0631545	0.0748845	0.0333623	0.054452	0.000188881	0.0091244	0.0430928	0.00155604	0.0424476	0.0270483	0.0263472	0.030657	0.0410006	0.00948284
		Sum	10.0991	11.2945	9.38185	11.1381	10.0864	12.7398	15.1981	11.9284	12.4669	10.9478	9.82055	9.29112	7.71723	15.0701	11.1362	16.8	17.2131	16.5686	13.1684	15.2472
Phosphatidic acid (PA) (pmol/mg protein)	MASS	Molecular Weight	#1	#2	#3	#4	#5	#6	#7	#8	#9	#10	#11	#12	#13	#14	#15	#16	#17	#18	#19	#20
16:0-18:2	671.465	672.465	35.2915	42.2566	34.5316	33.407	28.823	30.1219	17.3628	14.924	29.7349	24.9502	15.8349	15.9322	14.7602	16.0617	18.2746	31.6996	21.548	11.4298	10.6565	18.4824
16:0-18:1	673.481	674.481	9.01205	12.7975	7.30246	18.5971	10.9096	6.2082	6.7542	6.50142	7.86868	7.02238	3.02829	5.61352	3.49614	4.34816	4.73487	16.0698	7.79552	4.47869	4.23846	6.83949
18:0-18:2/18:1-18:1	699.496	700.496	76.5078	66.7204	74.9703	59.6224	55.1909	65.7105	61.2884	58.5841	66.7985	62.478	59.6431	73.0386	54.8942	65.3703	66.208	64.7001	51.8637	68.7807	68.3123	69.9973
18:0-20:2	727.528	728.528	37.951	29.3711	34.5254	34.8884	24.4011	21.8528	22.0342	23.9287	25.0589	21.9365	28.7348	41.039	32.2075	43.4874	42.0487	41.8412	33.4613	50.2977	45.9999	44.6186
		Sum	158.762	151.146	151.33	146.515	119.325	123.893	107.44	103.938	129.461	116.387	107.241	135.623	105.358	129.268	131.266	154.311	114.668	134.987	129.207	139.938
